# Supplementary material for: Chemical Analysis of the Chinese Liquor Luzhoulaojiao by Comprehensive Two-Dimensional Gas Chromatography/Time-of-Flight Mass Spectrometry
Source: Sci Rep. 2015 Apr 10;5:9553. doi: 10.1038/srep09553 (PMC4392506; doi:10.1038/srep09553)
Supplement: Supplementary Information — Dataset 1 [file srep09553-s2.xls]

## Sheet: Luzhoulaojiao L9
(1,3-Dioxoindan-2-yl)acetic acid, methyl ester
(1R)-(-)-Myrtenal
(1R,4R)-p-Mentha-2,8-diene, 1-hydroperoxide
(2-Aziridinylethyl)amine
(3-Methyl-oxiran-2-yl)-methanol
(E)-1-(2,3,6-trimethylphenyl)buta-1,3-diene
(E)-4-Oxohex-2-enal
(E)-9-Octadecenoic acid ethyl ester
(E)-Hex-3-enyl (E)-2-methylbut-2-enoate
(R)-(Z)-14-Methyl-8-hexadecen-1-ol
(R)-4-Methylhexanoic acid
(S)-1-(2-Pyrrolidinylmethyl)-pyrrolidine
(S)-1-Cyclohexylethylamine
(S)-2',3'-Dideoxyribonolactone
(S)-2-Pentanol
(S)-3,4-Dimethylpentanol
(Z)6,(Z)9-Pentadecadien-1-ol
[1-(4-Methoxy-phenyl)-1H-tetrazol-5-ylsulfanyl]-acetic acid ethyl ester
[1,1'-Bicyclopropyl]-2-octanoic acid, 2'-hexyl-, methyl ester
1-(2-Nitrophenyl)pyrrole
1-(3,3-Dimethyl-1-yl)-2,2-dimethylcyclopropene-3-carboxylic acid
1(3H)-Isobenzofuranone
1-(3-Methyl-cyclopent-2-enyl)-cyclohexene
1,1'-(4-Methyl-1,3-phenylene)bis[3-(5-benzyl-1,3,4-thiadiazol-2-yl)urea]
1,1'-(4-Methyl-1,3-phenylene)bis{3-[5-(p-tolyl)-1,3,4-thiadiazol-2-yl]urea}
1,1,1,3,5,7,9,11,11,11-Decamethyl-5-(trimethylsiloxy)hexasiloxane
1,1,1,5,7,7,7-Heptamethyl-3,3-bis(trimethylsiloxy)tetrasiloxane
1,1,6-trimethyl-3-methylene-2-(3,6,9,13-tetramethyl-6-ethenye-10,14-dimethylene-pentadec-4-enyl)cyclohexane
1,10-Hexadecanediol
1,11-Dodecadiene
1,11-Hexadecadiyne
1,1'-Bicyclopropyl
1,1-Dichloro-2-methyl-3-(4,4-diformyl-1,3-butadien-1-yl)cyclopropane
1,1-Dimethylethylamine, N-methoxycarbonyloxy
1,1-Diphenylpropanol
1,1-Hexylenedioxybutane
1,2,3,3a,8,9,9a,9b-Octahydrocyclopenta[def]phenanthrene
1,2,3,4-Tetrahydrophenanthren-9-ol
1,2,3,6-Tetrahydropyridine
1,2,3-Benzenetricarboxylic acid, trimethyl ester
1,2,3-Propanetriol, tribenzoate
1,2,3-Thiadiazole, 5-methyl-
1,2,4,5-Tetrazine
1,2,4,5-Tetrazine, 3,6-dipropyl-
1,2,4-Benzenetricarboxylic acid, 1,2-dimethyl ester
1,2:5,6-Dianhydrogalactitol
1,2-Benzenediol, 3,5-bis(1,1-dimethylethyl)-
1,2-Benzenediol, o-(2-bromopropionyl)-o'-(4-ethylbenzoyl)-
1,2-Benzenediol, O-(3-bromobenzoyl)-O'-(2-(trifluoromethyl)benzoyl)-
1,2-Benzenediol, o-(4-ethylbenzoyl)-
1,2-Di(prop-2-ynyl)cyclohexane
1,2-Dimethoxy-ethene
1,2-Dimethyldiaziridine
1,2-Ethanediamine, N-(2-aminoethyl)-
1,2-Ethanediamine, N-(phenylmethyl)-
1,2-Ethanediol
1,2-Ethanediol, diformate
1,2-Ethanediol, monobenzoate
1,2-Ethanediol, monoformate
1,2-Propanediol, 3-benzyloxy-1,2-diacetyl-
1,2-Propanediol, bis(tert-butyldimethylsilyl) ether
1,2-trans-1,5-trans-2,5-dihydroxy-4-methyl-1-(1-hydroxy-1-isopropyl)cyclohex-3-ene
1,3,2-Dioxaborinane, 2-ethyl-5,5-dimethyl-
1,3,5,7-Cyclooctatetraene, 1-butyl-
1,3,5-Cycloheptatriene
1,3,5-Cycloheptatriene, 6-methyl-1-(6-methyl-1,3,5-cycloheptatrien-1-yl)-
1,3,5-Triazine-2,4(1H,3H)-dione, 6-(2-methylphenylamino)-
1,3,5-Trioxane
1,3,5-Trioxane, 2,4,6-tripropyl-
1,3,5-Trioxane, 2,4,6-tris(1-methylethyl)-
1,3,5-Trioxepane
1,3,6,10-Cyclotetradecatetraene, 3,7,11-trimethyl-14-(1-methylethyl)-, [S-(E,Z,E,E)]-
1,3,7,7-Tetramethyl-9-oxo-2-oxabicyclo[4.4.0]dec-5-ene
1,3,8-p-Menthatriene
1,3-Benzenediamine, 4-methyl-
1,3-Bis-(2-cyclopropyl,2-methylcyclopropyl)-but-2-en-1-one
1,3-bis[(1-Ethylpentyl)oxy]-1,1,3,3-tetramethyldisiloxane
1,3-Butadiene, 1,1,2,3,4,4-hexachloro-
1,3-Diamino-2-propanol
1,3-Diisobutyrin, trimethylsilyl
1,3-Diisopropoxy-1,3-dimethyl-1,3-disilacyclobutane
1,3-Dioxane, 2,4,6-trimethyl-, (2à,4à,6à)-
1,3-Dioxepane, 2-heptyl-
1,3-Dioxepane, 2-pentadecyl-
1,3-Dioxolan-2-one
1,3-Dioxolan-4-one, 2-(1,1-dimethylethyl)-5-(1-methylethyl)-, (2S-cis)-
1,3-Dioxolane
1,3-Dioxolane, 2-(1-phenylethyl)-
1,3-Dioxolane, 2-(4-methoxyphenyl)-2-methyl-
1,3-Dioxolane, 2-(phenylmethyl)-
1,3-Dioxolane, 2-hexyl-
1,3-Dioxolane, 2-methyl-2-(phenylmethyl)-
1,3-Dioxolane, 2-phenyl-2-(phenylmethyl)-
1,3-Dioxolane-2-ethanol, 2-methyl-, acetate
1,3-Dioxolane-2-methanol
1,3-Propanediamine, N-methyl-
1,3-Propanediol, tert-butyldimethylsilyl ether
1,3-Propanediol, trimethylsilyl ether
1,4,8-Dodecatriene, (E,E,E)-
1,4-Butanediol
1,4-Cycloheptadiene, 6-(1-butenyl)-, [S-(Z)]-
1,4-Cyclohexanediol
1,4-Diaza-9-oxaspiro[5.5]undecane, 8-ethyl-8-methyl-
1,4-Dimethyladamantane #
1,4-Dioxane
1,4-Dioxane, 2-ethyl-5-methyl-
1,4-Dioxane-2,5-dione, 3,6-dimethyl-
1,4-Methanophthalazine, 1,4,4a,5,6,7,8,8a-octahydro-1,4,9,9-tetramethyl-, (1?4?4a?8a?-
1,4-Pentadiene, 3-methylene-2-trimethylsilyl-
1,4-Pentanediol, 1-phenyl-
1,5,6,7-Tetramethyl-3-phenylbicyclo[3.2.0]hepta-2,6-diene
1,5,9,13-Tetradecatetraene
1,5-Cyclooctadiene, 3,4,7,8-tetrakis(1-methylethylidene)-
1,5-Diaza-1-pentene, 3-allyl-1-hydroxy-3-methyl-2,4,5-triphenyl-
1,5-Diphenylhex-3-ene
1,5-Heptadiene, 2,5-dimethyl-3-methylene-
1,5-Heptadiene-3,4-diol, 2-methyl-
1,5-Hexadiene, 2,5-dipropyl-
1,5-Hexadiene, 2-methyl-
1,5-Hexadiene, 3,3,4,4-tetrafluoro-
1,5-Hexadiene, 3-methyl-
1,5-Pentanediol, dinitrate
1,6,10,14-Hexadecatetraen-3-ol, 3,7,11,15-tetramethyl-, (E,E)-
1,6,10-Dodecatrien-3-ol, 3,7,11-trimethyl-, (E)-
1,6,10-Dodecatriene-3-carboxylic acid, methyl ester
1,6-Dioxacyclododecane-7,12-dione
1,6-Heptadiene, 2,5,5-trimethyl-
1,6-Heptadiene, 3,3-dimethyl-
1,6-Heptadiene, 3-methyl-
1,6-Octadiene, 3,7-dimethyl-
1,7,7-Trimethyl-2-vinylbicyclo[2.2.1]hept-2-ene
1,7-Di(3-ethylphenyl)-2,2,4,4,6,6-hexamethyl-1,3,5,7-tetraoxa-2,4,6-trisilaheptane
1,7-Dimethyl-4-(1-methylethyl)cyclodecane
1,E-6,Z-10-Hexadecatriene
1-[(1-Oxo-2-propenyl)oxy]-2,5-pyrrolidinedione
10-(Tetrahydro-pyran-2-yloxy)-tricyclo[4.2.1.1(2,5)]decan-9-ol
10,12-Octadecadiynoic acid
10-Heneicosene
10-Heptadecen-8-ynoic acid, methyl ester, (E)-
11,14-Octadecadiynoic acid, methyl ester
11-Methyldodecanol
13-Octadecenal, (Z)-
1-Azabicyclo[3.1.0]hexane
1-Azabicyclo[5,3,0]decane
1-Azaspiro[5,5]undecane
1b,5,5,6a-Tetramethyl-octahydro-1-oxa-cyclopropa[a]inden-6-one
1-Bromo-1-phenylpropane
1-But-1-enylaziridine
1-Butanamine
1-Butanamine, 4-methoxy-
1-Butanamine, N-butylidene-
1-Butanesulfonyl chloride
1-Butanol
1-Butanol, 2,2-dimethyl-
1-Butanol, 2-amino-
1-Butanol, 2-ethyl-
1-Butanol, 2-methyl-, (S)-
1-Butanol, 3-methoxy-
1-Butanol, 3-methyl-
1-Butanol, 3-methyl-, acetate
1-Butanol, 3-methyl-, benzoate
1-Butanol, 4-(1-methylethoxy)-
1-Butanol, 4-(hexyloxy)-
1-Butanol, 4-butoxy-
1-Butene, 3-methyl-
1-Butene, 3-methyl-3-(1-ethoxyethoxy)
1-Butylpiridinium bromide
1-Chloro-4-decyne
1-Cyclohexyl-1-(4-methylcyclohexyl)ethane
1-Cyclohexyl-1-pentyne
1-Cyclohexylheptene
1-Decanol, 2-hexyl-
1-Deoxy-2,4-O,O-methylene-d-xylitol
1-Docosene
1-Eicosanol
1-Ethyl-1-(2-ethylcyclohexyloxy)-1-silacyclohexane
1H-1,2,4-Triazole, 1-phenyl-
1H-1,2,4-Triazole, 3-propyl-
1H-Benzimidazole, 2-(1,1-dimethylethyl)-
1H-Benzoimidazole, 1-(2-cyclohexylethyl)-2-ethyl-
1H-Cycloprop[e]azulene, decahydro-1,1,7-trimethyl-4-methylene-
1-Heptacosanol
1-Heptanol
1-Hepten-3-ol
1-Hepten-4-ol
1-Hexanol
1-Hexanol, 2-ethyl-
1-Hexanol, 4-methyl-
1-Hexen-4-ol, 1-chloro-3,5-dimethyl-
1-Hexene, 3,4-dimethyl-
1-Hexene, 3,5-dimethyl-
1-Hexene, 3-methyl-
1-Hexyl-1-nitrocyclohexane
1-Hexyl-2-nitrocyclohexane
1H-Imidazole, 4,5-dihydro-2-methyl-
1H-Indazole, 3,6-dimethyl-
1H-Indazole, 4,5,6,7-tetrahydro-
1H-Indazole-1-propanoic acid, 4,5,6,7-tetrahydro-
1H-Inden-1-ol, 2,3-dihydro-
1H-Inden-1-one, 2,3-dihydro-3,4,7-trimethyl-
1H-Indene, 1-(phenylmethylene)-
1H-Indene, 1-ethylidene-
1H-Indene, 1-phenyl-
1H-Indene, 2,3-dihydro-1,1,4-trimethyl-
1H-Indene, 2,3-dihydro-1,1-dimethyl-
1H-Indene, 2,3-dihydro-1,3-dimethyl-
1H-Indene, 2,3-dihydro-4,5,7-trimethyl-
1H-Indene, 2,3-dihydro-4,7-dimethyl-
1H-Indene, 2,3-dihydro-4-methyl-
1H-Indene, 2,3-dihydro-4-propyl-
1H-Indene, 2,3-dihydro-5-methyl-
1H-Indene, 2,4,5,6,7,7a-hexahydro-7a-methyl-3-(2-methylpropyl)-
1H-Indole, 1,2-dimethyl-
1H-Purine-6-methanol, 6,7-dihydro-à-methyl-
1H-Pyrazole, 3-methyl-
1H-Pyrazole-3-carboxylic acid, 5-methyl-, ethyl ester
1H-Pyrrole-2-carboxaldehyde
1H-Pyrrole-2-carboxaldehyde, 1-methyl-
1H-Pyrrole-2-methanol, tetrahydro-4-hydroxy-
1H-Pyrrolo[2,3-b]pyridine, 2-(1-methylethyl)-
1H-Tetrazol-5-amine
1-Iodo-2-methylnonane
1-Methylcyclohexylcarboxylic acid
1-Naphthalenamine, N-phenyl-
1-Naphthalenemethanol
1-Naphthalenepropanol, à-ethyldecahydro-5-(hydroxymethyl)-à,5,8a-trimethyl-2-methylene-, [1S-[1à(S*),4aá,5à,8aà]]-
1-Naphthalenol, 4-methoxy-
1-Nonanol
1-Nonen-3-ol
1-Nonen-4-ol
1-Octadecyne
1-Octanol
1-Octanol, 2-nitro-
1-Octene, 6-methyl-
1-o-Tolylprop-2-en-1-ol
1-Oxa-3,4-diazacyclopentadiene
1-Oxaspiro[2.5]octane, 5,5-dimethyl-4-(3-methyl-1,3-butadienyl)-
1-Pentanamine, N-nitro-
1-Pentanol
1-Pentanol, 2-methyl-
1-Pentanol, 4-methyl-2-propyl-
1-Penten-3-ol, 3-methyl-
1-Pentene, 2,3-dimethyl-
1-Pentene, 3,3-dimethyl-
1-Pentene, 5-chloro-4-(chloromethyl)-
1-Phenanthrenecarboxaldehyde, 1,2,3,4,4a,9,10,10a-octahydro-1,4a-dimethyl-7-(1-methylethyl)-, [1S-(1à,4aà,10aá)]-
1-Phenanthrenemethanol, 1,2,3,4,4a,9,10,10a-octahydro-1,4a-dimethyl-, [1S-(1à,4aà,10aá)]-
1-Propanol
1-Propanol, 2-(1-methylethoxy)-
1-Propanol, 2-[2-(benzoyloxy)propoxy]-, benzoate
1-Propanol, 2-methoxy-
1-Propanol, 3-ethoxy-
1-Propanone, 1-(2-furanyl)-
1-Propanone, 1-phenyl-
1-Propanone, 3-chloro-1-phenyl-
1-Propene, 3,3-diethoxy-
1-Propene, 3-bromo-
1-Propene-1-thiol
1-Pyrrol[tert-butyl(dimethyl)silyl]oxymorphopropan-2-ol
1-Pyrrolidineethanamine
1-Tert-butoxy-4-trimethylsilyloxybutane
1-Tert-butoxy-5-trimethylsilyloxypentane
1-Tetrazol-2-ylethanone
1-Tridecyne
1-Undecanol
1-Undecene, 8-methyl-
2-(1-AMINO-2-1H-IMIDAZOL-1-YLETHYL)-4-AMINO-6-DIMETHYLAMINO-S-TRIAZINE
2(1H)-Naphthalenone, octahydro-4a-methyl-7-(1-methylethyl)-, (4aà,7á,8aá)-
2-(2-Carboxyvinyl)pyridine, trans
2-(2-Methoxynaphthalen-1-yl)-2-methylpropionaldehyde
2-(3-Chlorophenyl)ethylamine
2(3H)-Benzofuranone, 3-methyl-
2(3H)-Furanone, 5-butyldihydro-
2(3H)-Furanone, 5-ethyldihydro-
2(3H)-Furanone, 5-hexyldihydro-
2(3H)-Furanone, dihydro-5-methyl-
2(3H)-Furanone, dihydro-5-pentyl-
2(3H)-Furanone, dihydro-5-propyl-
2(4H)-Benzofuranone, 5,6,7,7a-tetrahydro-4,4,7a-trimethyl-
2(5H)-Furanone, 5,5-diphenyl-
2-(E)-Hexenoic acid, (4S)-amino-5-methyl-
2-(N-Dimethyl-thiocarbamoylthio)-cyclopentanone
2,15-Hexadecanedione
2,2,2,2',2',2'-Hexachloroisopropyl-?phenylpropionate
2,2,4-Trimethyl-1,3-pentanediol diisobutyrate
2,2'-Bifuran, 2,2',5,5'-tetrahydro-
2,2'-Bifuran, octahydro-
2,2'-Bithiazolidine
2,2-Diethoxyacetophenone
2,2'-Dimethylbiphenyl
2,2-Dimethylglutaric acid
2,2-Dimethylindene, 2,3-dihydro-
2,3,5-Trioxabicyclo[2.1.0]pentane, 1,4-bis(phenylmethyl)-
2,3-Dioxabicyclo[2.2.1]heptane
2,3-Epoxybutane
2,4,4,6,6,8,8-Heptamethyl-1-nonene
2,4,4,6-Tetramethyl-6-phenyl-2-heptene
2,4,4-Trimethyl-1-pentanol, trifluoroacetate
2,4,4-Trimethyl-3-(3-methylbutyl)cyclohex-2-enone
2,4,6-Octatrienal
2,4,6-Trimethyl-1,5-diazabicyclo[3.1.0]hexane
2,4,6-Trimethyl-1-nonene
2,4,6-Tris(1,1-dimethylethyl)-4-methylcyclohexa-2,5-dien-1-one
2,4-Decadienal
2,4-Diamino-1,3,5-triazine
2,4-Dodecadienal
2,4-Hexadienal, (E,E)-
2,4-Hexadiene, 1,1-diethoxy-
2,4-Pentadienoic acid, 1-cyclopenten-3-on-1-yl ester
2,5-Cyclohexadiene-1,4-dione, 2,5-bis(1,1-dimethylpropyl)-
2,5-Dimethyl-4-hydroxy-3-hexanone
2,5-Furandione, dihydro-3-methyl-
2,5-Furandione, dihydro-3-methylene-
2,5-Norbornadiene
2,5-Octadiyne, 4,4-diethyl-
2,6-Bis(1,1-dimethylethyl)-4-(1-oxopropyl)phenol
2',6'-Dihydroxyacetophenone, bis(trimethylsilyl) ether
2,6-Diisopropylnaphthalene
2,6-Dimethylbenzaldehyde
2,8-Decadiyne
2,9-Heptadecadiene-4,6-diyn-8-ol, (Z,E)-
2-Acetyl-2,3,5,6-tetrahydro-1,4-thiazine
2-Acetyl-5-methylfuran
2-Acetylamino-3-hydroxy-propionic acid
2-Amino-1,3-propanediol
2-Amino-2-ethyl-1,3-propanediol
2-Amino-3a,4,5,6,7,7a-hexahydro-3H-indene-1-carbonitrile
2-Aminosuccinonitrile
2-Benzoyl-6-hexanelactam
2-Bromotetradecane
2-Butanamine, N-nitro-
2-Butanol
2-Butanol, (R)-
2-Butanol, 3-(2,2-dimethylpropoxy)-
2-Butanol, 3-chloro-, (R*,R*)-
2-Butanol, 3-methyl-, (S)-
2-Butanone, 3-methoxy-3-methyl-
2-Buten-1-ol, 3-methyl-, formate
2-Buten-1-one, 1-(2,6,6-trimethyl-1,3-cyclohexadien-1-yl)-
2-Butene, 1,4-diethoxy-
2-Butenedioic acid (E)-, diethyl ester
2-Butenedioic acid (Z)-, monobutyl ester
2-Butenoic acid, 3-methyl-, ethyl ester
2-Butenoic acid, ethyl ester, (Z)-
2-Butyl-1-decene
2-Butyl-3,4,5,6-tetrahydropyridine
2-Butyn-1-al diethyl acetal
2-Butyn-1-ol, 4-methoxy-
2-C14H26
2-Chloro-2,4-dimethylpentane
2-Chlorobutyramide
2-Chloroethyl linoleate
2-Chloromethyl-1,3-dichloro-2-methylpropane
2-Chloropropionamide
2-Cycloheptene-1,4-dicarboxylic acid, 6-methylene-, dimethyl ester, trans
2-Cyclohexen-1-one
2-Cyclopenten-1-one
2-Cyclopenten-1-one, 2-methyl-
2-Cyclopenten-1-one, 5-hydroxy-2,3-dimethyl-
2-Decyne
2-Diethoxymethyl-3-methyl-butan-1-ol
2-Dimethyl(trimethylsilylmethyl)silyloxymethyltetrahydrofuran
2-Dodecanone
2-Ethoxy-3-chlorobutane
2-Ethoxyethyl acrylate
2-Ethyl-2,3-dihydro-1H-indene
2-Ethylbutyric acid, hexyl ester
2-Ethylhexyl mercaptoacetate
2-Fluoropropene
2-Furaldehyde diethyl acetal
2-Furanacetamide, ?methyl-N-phenyl-
2-Furancarboxaldehyde, 5-methyl-
2-Furancarboxylic acid, cyclobutyl ester
2-Furancarboxylic acid, ethyl ester
2-Furancarboxylic acid, tetrahydro-3-methyl-5-oxo-
2-Furanethanol, ?ethoxy-
2-Furanmethanol
2-Furanmethanol, 5-ethenyltetrahydro-à,à,5-trimethyl-, cis-
2-Furanmethanol, acetate
2-Furanmethanol, tetrahydro-
2-Furanmethanol, tetrahydro-5-methyl-
2-Furanol, tetrahydro-
2-Furyl 4-dimethylamino-alpha-hydroxybenzyl ketone
2H-1,4-Ethanoquinolin-3(4H)-one
2H-Benz[e]inden-3-ol, 3,3a,4,5-tetrahydro-3a-methyl-, (3S-cis)-
2H-Cyclopropa[g]benzofuran, 4,5,5a,6,6a,6b-hexahydro-4,4,6b-trimethyl-2-(1-methylethenyl)-
2-Heptadecenal
2-Heptanol, (S)-
2-Heptanone
2-Heptanone, 6-methyl-
2-Heptenoic acid, ethyl ester
2-Hexanone, 3-methyl-4-methylene-
2-Hexen-1-ol, 2-ethyl-
2-Hexenoic acid
2-Hexenoic acid, ethyl ester
2H-Phenanthro[9,10-b]pyran
2H-Pyran-2-methanol, tetrahydro-
2H-Pyran-2-one, 5,6-dihydro-4-(2-methyl-3-methylene-1-buten-4-yl)-
2H-Pyran-2-one, 6-heptyltetrahydro-
2H-Pyran-2-one, tetrahydro-6-propyl-
2H-Pyrido[1,2-a]pyrimidin-2-one, 4,8-dimethyl-
2-Hydroxyoctanoic acid, methyl ester
2-Imidazolidinethione
2-Methoxy-2'-methyl-stilbene
2-Methoxy-3-methyl-butyric acid, methyl ester
2-Methoxy-4-vinylphenol
2-Methyl-2-phenyl-1H-indene-1,3(2H)-dione
2-Methyl-3-isopropylpyrazine
2-Methyl-4-(2,6,6-trimethylcyclohex-1-enyl)but-2-en-1-ol
2-Methyl-5,6,7,8-tetrahydroquinoxaline
2-Methyl-5-hexen-3-ol
2-Methylamino-3-methylbutanoic acid
2-Methylheptanoic acid
2-Methylindan-2-ol
2-Methylpentyl hexanoate
2-Naphthalenemethanol, decahydro-à,à,4a-trimethyl-8-methylene-, [2R-(2à,4aà,8aá)]-
2-Nonanone
2-Nonen-4-one
2-Octanol, acetate
2-Octanone
2-Octen-4-ol, (E)-
2-Octen-4-one
2-Octenal, (E)-
2-Octenoic acid, 4-isopropylidene-7-methyl-6-methylene-, methyl ester
2-Octenoic acid, ethyl ester
2-O-Methyl-d-xylose
2-Oxazolidinethione
2-Oxo-3-[4-methoxyphenyl]propanoic acid
2-Oxooctanoic acid
2-Pentadecanone, 6,10,14-trimethyl-
2-Pentanamine
2-Pentanamine, N-ethyl-4-methyl-
2-Pentanol, nitrate
2-Pentanone
2-Pentene, 2,4,4-trimethyl-
2-Pentene, 5-(pentyloxy)-, (E)-
2-Pentenoic acid, 2,3-dimethyl-
2-Phenethanamine, 1-methyl-N-vanillyl-
2-Propanamine, 1-methoxy-
2-Propanethiol
2-Propanol, 1-(1-methylethoxy)-
2-Propanol, 1,3-dichloro-
2-Propanol, 1-chloro-3-methoxy-
2-Propanol, 1-isopropoxy-2-methyl-
2-Propanol, 1-methoxy-
2-Propanol, 2-methyl-
2-Propanone, 1,1-dimethoxy-
2-Propanone, 1-hydroxy-
2-Propenal
2-Propenal, 3-(2,6,6-trimethyl-1-cyclohexen-1-yl)-
2-Propenamide
2-Propenoic acid, 2-chloroethyl ester
2-Propenoic acid, 2-hydroxyethyl ester
2-Propenoic acid, 3-phenyl-
2-Propyltetrahydropyran
2-Propynenitrile, 3-fluoro-
2-Pyridinamine, 5-methyl-
2R-Acetoxymethyl-1,3,3-trimethyl-4t-(3-methyl-2-buten-1-yl)-1t-cyclohexanol
2-Sec-Butylcyclohexanone
2-Thiazolidinecarboxylic acid
2-Thiazoline, 2-amino-4-imino-
2-Tridecanone
2-Undecanone
2-Undecanone, 6,10-dimethyl-
2-Undecen-4-ol
2-Undecenal
3-(2-Methyl-propenyl)-1H-indene
3-(Dioxolan-2-yl)-1,1-dimethyl-2-phenylpropylhydroxylamine
3-(Hydroxyphenylmethyl)-3,4-dimethyl-1-phenylpentan-2-one
3-(Methylthio)propyl 2-methylbut-2-enoate
3,3,5-Triethoxy-1,1,1,7,7,7-hexamethyl-5-(trimethylsilyloxy)tetrasiloxane
3,3'-Bi-p-menthane
3,3-Diethoxy-1-propanol
3,3-Dimethyl-1,2-epoxybutane
3,3-Dimethylacrylic acid
3,4-Altrosan
3,4-Dimethyl cyclohexanone
3,4-Dimethyl-3-pyrrolin-2-one
3,4-Dimethyl-5-hexen-3-ol
3,4-Dimethylcumene
3,5-Cyclohexadiene-1,2-dione, 3,5-bis(1,1-dimethylethyl)-
3,5-Dimethyl-1-dodecylpyrazole
3,7,11,15-Tetramethyl-2-hexadecen-1-ol
3,7,11,Trimethyl-8,10- dodecedienylacetate
3,7,7-Trimethyl-1-penta-1,3-dienyl-2-oxabicyclo[3.2.0]hept-3-ene
3,7-Dimethyl-6-nonen-1-ol acetate
3,9-Dodecadiyne
3a,6-Methano-3aH-indene, 2,3,4,5,6,7-hexahydro-
3a,9b-Dimethyl-1,2,3a,4,5,9b-hexahydrocyclopenta[a]naphthalen-3-one
3-Amino-2-oxazolidinone
3-Amino-4-methyl-pentanoic acid
3-Amino-5-t-butylisoxazole
3-Buten-2-one, 4-(2,6,6-trimethyl-2-cyclohexen-1-yl)-
3-Caren-10-al
3-Cyclohexen-1-ol, 5-methylene-6-(1-methylethenyl)-
3-Cyclohexene-1-ethanol, ?ethenyl-?3-dimethyl-6-(1-methylethylidene)-
3-Dimethyl(prop-2-enyl)silyloxydodecane
3-Dimethyl(trimethylsilylmethyl)silyloxypentadecane
3-Dimethylaminocyclohexanol (trans)
3-Dodecene
3-Eicosene
3-Eicosyne
3-Ethoxy-1,1,1,5,5,5-hexamethyl-3-(trimethylsiloxy)trisiloxane
3-Ethoxypropyl acetate
3-Ethylbenzothiazolin-2-thione
3-Furaldehyde
3-Furanmethanol
3-Furanol, tetrahydro-
3H-1,2,4-Triazol-3-one, 1,2-dihydro-
3-Heptanol
3-Heptanone
3-Heptene
3-Heptene, 2-methyl-
3-Heptene, 4-ethyl-
3-Hexanol, 2,5-dimethyl-
3-Hexanol, 2-methyl-5-nitro-
3-Hexen-1-ol, 2-ethyl-
3-Hexenoic acid, ethyl ester
3H-Imidazo(4,5-f)quinoline, 2-amino-3-methyl-
3-Hydroxy-3-phenylbutan-2-one
3-Imidazol-1-ylpropanenitrile
3-Methoxyhex-1-ene
3-Methyl-1-hexen-3-ol
3-Methyl-1-penten-3-ol
3-Methyl-2-(2-oxopropyl)furan
3-Methyl-2-oxo-2H-pyrane-6-carboxylic acid
3-Methyl-3-oxetanemethanol
3-Methylbenzothiophene
3-Methylene-2,6-heptanedione
3-Methyl-hexahydro-pyrano[3,2-b]pyran-2-one
3-Methylphenylacetylene
3-Nitro-2-methyl propene
3-Nonanol
3-Nonanone, 2-methyl-
3-Nonene, 3-methyl-, (E)-
3-Nonenoic acid, ethyl ester
3-Octen-2-one
3-Octene, (Z)-
3-Octene, 4-ethyl-
3-Octyne, 2,2,7-trimethyl-
3-Pentanol
3-Pentanol, 2,4-dimethyl-
3-Penten-2-one
3-Penten-2-one, (E)-
3-Phenyl-2-benzofuran-1(3H)-one
3-Phenylpropionic acid, 4-methoxy-2-methylbutyl ester
3-Pyridinamine, N,N-dimethyl-
3-Pyridinecarbonitrile, 1,4-dihydro-
3-Pyridinecarboxylic acid, 2,7,10-tris(acetyloxy)-1,1a,2,3,4,6,7,10,11,11a-decahydro-1,1,3,6,9-pentamethyl-4-oxo-4a,7a-epoxy-5H-cyclopenta[a]cyclopropa[f]cycloundecen-11-yl ester, [1aR-(1aR*,2R*,3S*,4aR*,6S*,7S*,7aS*,8E,10R*,11R*,11aS*)]-
3-Thiophenecarboxaldehyde
3-Tridecanone
3-Undecen-5-yne, (E)-
4-(2-Hydroxyphenyl)pyrimidine
4-(2-Methoxyethyl)phenol
4-(2-Methylamino)ethyl)pyridine
4-(4-Methyl-piperazin-1-yl)-1,5,-dihydro-imidazol-2-one
4(7H)-Pyrazolo[3,4-d][1,2,3]-triazinone, 3,4-dihydro-
4-(Hydroxymethyl)-1-phenyl-2-azetidinone
4-(Methyleneamino)phenyldimethylamine
4-(Pyrrolidin-2-ylmethyl)morpholine
4,4-Dimethyl-1-hexene
4,4-Dimethylcyclohexadienone
4,6,6-Trimethyl-2-(3-methylbuta-1,3-dienyl)-3-oxatricyclo[5.1.0.0(2,4)]octane
4,6,8-Trimethylazulene
4,7,10,13,16,19-Docosahexaenoic acid, methyl ester
4,7-Epoxytricyclo[4.1.0.0(3,5)]heptane
4,8,13-Cyclotetradecatriene-1,3-diol, 1,5,9-trimethyl-12-(1-methylethyl)-
4-[Acetyloxy-(2-pyridyl)methyl]-1,2-dihydro-2-oxoquinoline
4a,10a-Methanophenanthren-9á-ol, 11-syn-bromo-1,2,3,4,4a,9,10,10a-octahydro-
4a,8a-(Methaniminomethano)naphthalene-9,11-dione, 10-phenyl-
4-Acetylocta-1,2-diene
4a-Methyl-1-methylene-1,2,3,4,4a,9,10,10a-octahydrophenanthrene
4-Benzyloxybenzonitrile
4-Chloro-1-butanol
4-Decanol
4-Decanone
4-Decenoic acid, ethyl ester
4-Ethoxy-2-butanone
4-Ethyl-2-hexynal
4-Ethylbenzamide
4-Ethylbenzoic acid, 2-pentyl ester
4-Ethylbenzoic acid, tridec-2-ynyl ester
4'-Ethylpropiophenone
4H-4a,7-Methanooxazirino[3,2-I][2,1]benzisothiazole, tetrahydro-9,9-dimethyl-, 3,3-dioxide, [4as-(4a?7?8ar*)]-
4-Heptenal, (Z)-
4-Heptenoic acid, ethyl ester, (E)-
4-Hexenoic acid, 3-hydroxy-2-methyl-, methyl ester, (R*,R*)-
4H-Imidazol-4-one, 2-amino-1,5-dihydro-
4-Hydroxy-2-hexenoic acid, ethyl ester
4-Hydroxy-4-methylhex-5-enoic acid, tert.-butyl ester
4-Hydroxy-9-fluorenone
4-Hydroxybutyl acrylate
4-Ketopimelic
4-Methoxy-1-pentene
4-Methoxyphenylacetic acid ethyl ester
4-Methyl-1,6-heptadien-4-ol
4-Methyl-1-dimethyl(isopropyl)silyloxypentane
4-methyl-2,3-pentanediol
4-Methyl-2,4-bis(4'-trimethylsilyloxyphenyl)pentene-1
4-Nitrobenzoylmethyl-?phenylpropionate
4-Nitrosophenyl-?phenylpropionate
4-Nonanol
4-Nonene, 3-methyl-, (Z)-
4-Penten-1-ol
4-Penten-2-ol, 4-methyl-
4-Penten-2-ol, acetate
4-Penten-2-one, 4-methyl-
4-Pyridazinamine
4-sec-Butoxy-2-butanone
4-Tetradecyne
4-Undecene, 9-methyl-, (Z)-
5-(4-Hexyloxybenzoyloxy)-2-(4-nitrophenyl)pyrimidine
5-(7a-Isopropenyl-4,5-dimethyl-octahydroinden-4-yl)-3-methyl-pent-2-en-1-ol
5,5,10,10-Tetrachlorotricyclo[7.1.0.0(4,6)]decane
5,7-Dodecadiyn-1,12-diol
5,8,11-Eicosatriynoic acid, methyl ester
5,8,11-Heptadecatriynoic acid, methyl ester
5,9-Dimethyl-2-(1-methylethyl)-1-cyclodecanone
5,9-Tetradecadiyne
5,9-Undecadien-2-one, 6,10-dimethyl-, (E)-
5à-Androstan-3á-ol, 4,4-dimethyl-, acetate
5-Amino-2-methyl-2H-tetrazole
5-Chloro-2,4-dimethylpentanoic acid, methyl ester
5-Cyano-1-pentene
5-Decanone
5-Dodecyne, 12-chloro-
5-Ethoxy-2-ethoxymethyl-3,4-dihydro-2H-pyrrole
5-Fluoro-2-trifluoromethylbenzoic acid, 5-tridecyl ester
5H-Dibenzo[a,d]cycloheptene
5-Heptenoic acid, ethyl ester, (E)-
5-Hexenoic acid
5-Hexyl-2-furaldehyde
5-Hydroxy-4-octanone
5-Methyl-1-heptanol
5-Methyl-1-phenylhexen-3-yn-5-ol
5-Methyl-2,4-diisopropylphenol
5-Methyl-2-pyrrolidinone
5-Methyloxazolidine
5-Octadecene, (E)-
5-Tetradecyne
5-Undecanone, 2-methyl-
6,6-Dimethyl-cyclohex-2-en-1-ol
6,9-Octadecadiynoic acid, methyl ester
6áBicyclo[4.3.0]nonane, 5á-iodomethyl-1á-isopropenyl-4à,5à-dimethyl-,
6-Hepten-3-one, 5-hydroxy-4-methyl-
6icyclo[4.3.0]nonane, 5?iodomethyl-1?isopropenyl-4?5?dimethyl-,
6-Methyl-3,5-heptadiene-2-one
6-Nonen-1-ol, acetate, (Z)-
6-Octen-2-one, (Z)-
6-Pentadecanol
6-tert-Butyl-2,4-dimethylphenol
7(1H)-Pteridinone
7,9-Di-tert-butyl-1-oxaspiro(4,5)deca-6,9-diene-2,8-dione
7-Acetyl-6-ethyl-1,1,4,4-tetramethyltetralin
7-Azabicyclo[4.1.0]heptane, 1-methyl-
7-Isopropyl-1,1,4a-trimethyl-1,2,3,4,4a,9,10,10a-octahydrophenanthrene
7-n-Propyl-trans-8-oxabicyclo[4.3.0]nonane
7-Octen-2-ol, 2-methyl-6-methylene-
7-Octen-2-one
7-Oxabicyclo[4.1.0]heptane, 1-methyl-4-(2-methyloxiranyl)-
7-Pentadecyne
7-Tetradecyne
8,9-Dihydrocyclopenta[def]phenanthrene
8,9-Dimethylbicyclo[4.4.1]undeca-2,4,8-triene
8-Bromo-1-octene
8-Hexadecyne
9-(3,3-Dimethyloxiran-2-yl)-2,7-dimethylnona-2,6-dien-1-ol
9,10-Anthracenedione
9,12,15-Octadecatrienoic acid, 2,3-dihydroxypropyl ester, (Z,Z,Z)-
9,12,15-Octadecatrienoic acid, 2-[(trimethylsilyl)oxy]-1-[[(trimethylsilyl)oxy]methyl]ethyl ester, (Z,Z,Z)-
9,12,15-Octadecatrienoic acid, ethyl ester, (Z,Z,Z)-
9,12-Octadecadienoic acid, ethyl ester
9,12-Octadecadienoic acid, methyl ester, (E,E)-
9,12-Octadecadienoyl chloride, (Z,Z)-
9-Eicosyne
9H-Pyrido[3,4-b]indole, 8-hydroxy-1-methyl-
9H-Xanthene
9-Isopropyl-1-methyl-2-methylene-5-oxatricyclo[5.4.0.0(3,8)]undecane
9-Methyl-Z-10-pentadecen-1-ol
9-Octadecenamide, (Z)-
Acetaldehyde, hydroxy-
Acetaldehyde, methoxy-
Acetaldoxime
Acetamide
Acetamide, 2-amino-
Acetamide, 2-cyano-
Acetamide, 2-fluoro-
Acetamide, N-methyl-
Acetamidoacetaldehyde
Acetate, 2-hydroxy-2-(3-chloro-4,5-dihydro-5-isoxazolyl)-, ethyl ester
Acetic acid
Acetic acid, (1,2,3,4,5,6,7,8-octahydro-3,8,8-trimethylnaphth-2-yl)methyl ester
Acetic acid, (aminooxy)-
Acetic acid, [(aminocarbonyl)amino]oxo-
Acetic acid, 1-(2-hydroxy-2-methyl-propyl)-1,2,3,4-tetrahydronaphthalen-2-yl ester
Acetic acid, 1-methyl-3-(2,2,6-trimethyl-bicyclo[4.1.0]hept-1-yl)-propenyl ester
Acetic acid, 2-cyano-2-(5-carbmethoxypyrrolidine-2-ylidene)-, t-butyl ester
Acetic acid, 2-ethylhexyl ester
Acetic acid, 2-phenylethyl ester
Acetic acid, 6,8,9-trimethyl-4-pentyl-3-oxabicyclo[3.3.1]non-6-en-1-ylmethyl ester
Acetic acid, anhydride with formic acid
Acetic acid, cesium salt
Acetic acid, chloro-, 2-phenylethyl ester
Acetic acid, diethoxy-, ethyl ester
Acetic acid, dimethoxy-, methyl ester
Acetic acid, ethoxyhydroxy-, ethyl ester
Acetic acid, hexyl ester
Acetic acid, hydrazide
Acetic acid, methoxy-
Acetic acid, methoxy-, ethyl ester
Acetic acid, methyl ester
Acetic acid, trifluoro-, 3,7-dimethyloctyl ester
Acetic anhydride
Acetohydrazide, 2-(5-phenyltetrazol-2-yl)-N2-(3-phenylpropenylideno)-
Acetoin
Acetone-D6
Acetonitrile, hydroxy-
Acetophenone
Acetoxyacetic acid, 3-methylbut-2-yl ester
Acetoxyacetic acid, phenylmethyl ester
Adamantane-1-(3,3-dichloropropyn-1-yl)
á-D-Glucopyranoside, methyl 3,6-anhydro-
Adipic acid, di(oct-4-yl ester)
à-Guaiene
à-Linolenic acid, trimethylsilyl ester
Allantoic acid
Alloaromadendrene
Aminoacetonitrile
Aminoguanidine
Anthracene
Anthracene, 1,2,3,4,5,6,7,8-octahydro-
Anthracene, 1,2,3,4,5,6,7,8-octahydro-1-methyl-
Anthracene, 1,2,3,4,5,6,7,8-octahydro-2-methyl, (R)-
Anthracene, 1,2,3,4-tetrahydro-9,10-dimethyl-
Anthracene, 1,2,3,4-tetrahydro-9-propyl-
Anthracene, 9,10-dihydro-9-methyl-
Anthracene, 9-dodecyltetradecahydro-
Anthracene, 9-ethyl-1,2,3,4,5,6,7,8-octahydro-
Anthracene, 9-methyl-
Anthranilic acid, N-dimethylaminomethylene-
Anthranilic acid, N-dimethylaminomethylene-, ethyl ester
anti-2-Acetoxyacetaldoxime
á-Phenylethyl butyrate
à-Pinene
Arachidonic acid
Aromadendrene, dehydro-
Arsenous acid, tris(trimethylsilyl) ester
Azetidine
Aziridine, 1-ethenyl-
Azulene, 1,2,3,5,6,7,8,8a-octahydro-1,4-dimethyl-7-(1-methylethenyl)-, [1S-(1à,7à,8aá)]-
Benzaldehyde
Benzaldehyde, 3-(4-nitrophenoxymethyl)-4-methoxy-
Benzaldehyde, 3,4,5-trimethoxy-
Benzaldehyde, 3-benzyloxy-2-fluoro-4-methoxy-
Benzaldehyde, 3-ethyl-
Benzaldehyde, 3-hydroxy-, oxime
Benzaldehyde, 4-(dimethylamino)-
Benzaldehyde, 4-methyl-
Benzene
Benzene, (1,1-dimethylethoxy)-
Benzene, (1,3-dimethylbutyl)-
Benzene, (1-methylethyl)-
Benzene, (1-nitropropyl)-
Benzene, (2,2-diethoxyethyl)-
Benzene, (2-methylpropoxy)-
Benzene, (2-nitropropyl)-
Benzene, (3-methylpentyl)-
Benzene, (propoxymethyl)-
Benzene, 1-(1,5-dimethyl-4-hexenyl)-4-methyl-
Benzene, 1-(1,5-dimethylhexyl)-4-methyl-
Benzene, 1-(1-cyclohexen-1-yl)-4-methoxy-
Benzene, 1-(1-formylethyl)-4-(1-buten-3-yl)-
Benzene, 1,1'-(oxydiethylidene)bis-
Benzene, 1,1'-ethylidenebis[4-ethyl-
Benzene, 1,2,3-trimethyl-
Benzene, 1,2,4-trimethyl-
Benzene, 1,2-bis(1-buten-3-yl)-
Benzene, 1,2-dichloro-3-methyl-
Benzene, 1,3,5-triethyl-
Benzene, 1,3-diethyl-
Benzene, 1,3-diethyl-5-methyl-
Benzene, 1,3-dimethyl-
Benzene, 1,3-dimethyl-5-(1-methylethyl)-
Benzene, 1,4-diethyl-2-methyl-
Benzene, 1,4-dimethyl-2-(2-methylpropyl)-
Benzene, 1-chloro-2-propyl-
Benzene, 1-ethenyl-4-ethyl-
Benzene, 1-ethyl-2,4-dimethyl-
Benzene, 1-ethyl-2-methyl-
Benzene, 1-ethyl-4-methyl-
Benzene, 1-methyl-2-(1-methyl-2-propenyl)-
Benzene, 1-methyl-3-(1-methyl-2-propenyl)-
Benzene, 1-methyl-3-(1-methylethyl)-
Benzene, 1-methyl-4-(1,2,2-trimethylcyclopentyl)-, (R)-
Benzene, 1-methyl-4-(1-methylpropyl)-
Benzene, 1-methyl-4-[(2-propenyloxy)methyl]-
Benzene, 1-methyl-4-propyl-
Benzene, 2-(2-butenyl)-1,3,5-trimethyl-
Benzene, 2,4-diisocyanato-1-methyl-
Benzene, 2-ethyl-1,3-dimethyl-
Benzene, 2-ethyl-1,4-dimethyl-
Benzene, 2-propenyl-
Benzene, 3-heptynyl-
Benzene, butyl-
Benzene, chloro-
Benzene, hexyl-
Benzene, nonyl-
Benzene, pentamethyl-
Benzene, pentyl-
Benzene, propyl-
Benzene, tridecyl-
Benzeneacetaldehyde
Benzeneacetaldehyde, ?ethylidene-
Benzeneacetaldehyde, à,2,5-trimethyl-
Benzeneacetic acid
Benzeneacetic acid, ?ethyl-, ethyl ester
Benzeneacetic acid, ethyl ester
Benzeneethanol, á-ethenyl-
Benzenemethanesulfonyl chloride
Benzenemethanol, ??dimethyl-
Benzenemethanol, 2-methyl-
Benzenepropanal, á-methyl-
Benzenepropanoic acid, decyl ester
Benzenepropanoic acid, ethyl ester
Benzenepropanoic acid, octyl ester
Benzenepropanoic acid, tert-butyldimethylsilyl ester
Benzilamide
Benzo [f]-1,5-diazabicyclo[3.2.2]nonene
Benzo[h]cinnoline
Benzoic acid, (4-benzoyloxy-2-chlorophenyl) ester
Benzoic acid, 2-(1-oxopropyl)-
Benzoic acid, 2-formyl-4,6-dimethoxy-, 8,8-dimethoxyoct-2-yl ester
Benzoic acid, 2-methylpropyl ester
Benzoic acid, ethyl ester
Benzoic acid, hydrazide
Benzoic acid, methyl ester
Benzonitrile
Benzophenone
Benzothiazole
Benzothiazole, 2-(methylthio)-
Benzothiazole, 2-methyl-
Benzoyl bromide
Benzyl alcohol
Benzyl alcohol, à-(1-(dimethylamino)ethyl)-
Benzyl Benzoate
Benzyl nitrile
Bergamotol
Bicyclo[10.1.0]tridec-1-ene
Bicyclo[10.1.0]trideca-4,8-diene-13-carboxamide, N-(3-chlorophenyl)-
Bicyclo[3.1.1]heptan-3-one, 2,6,6-trimethyl-
Bicyclo[3.1.1]heptan-3-one, 2,6,6-trimethyl-, (1?2?5?-
Bicyclo[3.2.0]hepta-2,6-diene
Bicyclo[3.3.1]nonan-9-one, 1,2,4-trimethyl-3-nitro-, (2-endo,3-exo,4-exo)-(.+-.)-
Bicyclo[4.1.0]heptane, 3,7,7-trimethyl-
Bicyclo[4.1.0]heptane, 3-methyl-7-pentyl-
Bicyclo[4.2.0]octa-1,3,5-triene
Bicyclo[4.2.0]octa-1,3,5-triene-7,8-dione
Bicyclo[4.2.0]octan-7-one, 8,8-dichloro-1-methyl-
Bicyclo[4.3.0]nonane, 7-methylene-2,4,4-trimethyl-2-vinyl-
Bicyclo[4.4.0]dec-2-ene-4-ol, 2-methyl-9-(prop-1-en-3-ol-2-yl)-
Bicyclo[5.2.0]nonane, 2-methylene-4,8,8-trimethyl-4-vinyl-
Bicyclo[5.2.0]nonane, 4-methylene-2,8,8-trimethyl-2-vinyl-
Bicylo[4.1.0]heptane, 7-bicyclo[4.1.0]hept-7-ylidene-
Biphenyl
Biphenylene, 1,2,3,6,7,8,8a,8b-octahydro-4,5-dimethyl-
bis(Hex-5-en-1-yloxy)(dimethyl)silane
Bis(trifluoromethyl) peroxycarbonate
Borane, tripropyl-
Boric acid (H3BO3), tripentyl ester
Bufa-20,22-dienolide, 3,14-dihydroxy-, (3á,5á)-
Butanal, 2-methyl-
Butanal, 3-methyl-
Butanal, 4-[(tetrahydro-2H-pyran-2-yl)oxy]-
Butane
Butane, 1,1-diethoxy-3-methyl-
Butane, 1,2:3,4-diepoxy-
Butane, 1,4-diethoxy-
Butane, 1-chloro-4-(methylenecyclopropyl)-
Butane, 1-ethoxy-
Butane, 1-methoxy-
Butane, 1-methoxy-3-methyl-
Butane, 1-nitro-
Butane, 2,2-dimethyl-
Butane, 2-cyclopropyl-
Butane, 2-ethoxy-
Butane, 2-methoxy-2-methyl-
Butanedioic acid, diethyl ester
Butanedioic acid, ethyl 3-methylbutyl ester
Butanenitrile
Butanethioic acid, S-methyl ester
Butanoic acid
Butanoic acid, 1,1-dimethylethyl ester
Butanoic acid, 2,3-dihydroxypropyl ester
Butanoic acid, 2,3-dimethyl-, ethyl ester
Butanoic acid, 2,3-dimethyl-, methyl ester
Butanoic acid, 2-ethyl-, 1,2,3-propanetriyl ester
Butanoic acid, 2-ethyl-3-hydroxy-, ethyl ester
Butanoic acid, 2-furanylmethyl ester
Butanoic acid, 2-hydroxy-, ethyl ester
Butanoic acid, 2-hydroxy-2-methyl-, methyl ester
Butanoic acid, 2-hydroxy-3-methyl-, ethyl ester
Butanoic acid, 2-methyl-
Butanoic acid, 2-methyl-, ethyl ester
Butanoic acid, 2-methyl-, hexyl ester
Butanoic acid, 2-methyl-, trimethylsilyl ester
Butanoic acid, 2-methylpropyl ester
Butanoic acid, 2-octyl ester
Butanoic acid, 3-methyl-
Butanoic acid, 3-methyl-, ethyl ester
Butanoic acid, 3-methyl-, trimethylsilyl ester
Butanoic acid, anhydride
Butanoic acid, ethyl ester
Butanoic acid, hexyl ester
Butanoic acid, propyl ester
Butanoic acid, trimethylsilyl ester
Butyl caprylate
Butyl citrate
Butyl glyoxylate
Butyl isocyanatoacetate
Butylsemithiocarbazide
Butyric acid, 4-tridecyl ester
Butyric acid, dimethyl(3,3,3-trifluoropropyl)silyl ester
Butyric acid, thio-, S-hexyl ester
Butyrolactone
Caffeine
Carane, 4,5-epoxy-
Carbamic acid, (1-cyano-2-hydroxyethyl)-, 1,1-dimethylethyl ester
Carbamic acid, monoammonium salt
Carbamic acid, N-[1-(4-methylphenyl)ethylidenamino]-, ethyl ester
Carbohydrazide
Carbonic acid, ethyl hexadecyl ester
Carbonocyanidic acid, ethyl ester
Carbonyl sulfide
Caryophyllene oxide
Cathinone
Cedrene
ç-Elemene
CH3C(O)CH2CH2OH
Chlorodifluoroacetic anhydride
Chloromethane
cis,cis-1,6-Dimethylspiro[4.5]decane
cis-5-Dodecenoic acid
cis-Decalin, 2-syn-methyl-
cis-Undec-4-enal
cis-Z-?Bisabolene epoxide
Creosol
Cyanamide, dimethyl-
Cyclobutane-1,1-dicarboxamide, N,N'-di-benzoyloxy-
Cyclobutanol, 2-ethyl-
Cyclobutanone
Cyclobutanone, 2-methyl-
Cyclobutene, 2-propenylidene-
Cyclobutylamine
Cyclodecacyclotetradecene, 14,15-didehydro-1,4,5,8,9,10,11,12,13,16,17,18,19,20-tetradecahydro-
Cyclodecene, 1,2-dimethyl-, (Z)-
Cyclododecanemethanol
Cyclododecyne
Cycloheptane, methyl-
Cycloheptasiloxane, tetradecamethyl-
Cycloheptyl cyanide
Cyclohexane
Cyclohexane, 1,1'-(1,2-dimethyl-1,2-ethanediyl)bis-
Cyclohexane, 1,1'-(1,2-dimethyl-1,2-ethanediyl)bis-, (R*,R*)-(ñ)-
Cyclohexane, 1,1'-(1-methyl-1,3-propanediyl)bis-
Cyclohexane, 1,2-diethenyl-, cis-
Cyclohexane, 1,3-dimethyl-
Cyclohexane, 1,4-dimethyl-, cis-
Cyclohexane, 1-ethenyl-1-methyl-2,4-bis(1-methylethenyl)-, [1S-(1à,2á,4á)]-
Cyclohexane, 1-ethyl-1-methyl-
Cyclohexane, 1-methyl-4-(1-methylbutyl)-
Cyclohexane, azido-
Cyclohexane, butyl-
Cyclohexane, ethenyl-
Cyclohexane, hexyl-
Cyclohexane, methyl-
Cyclohexane, octyl-
Cyclohexane, undecyl-
Cyclohexaneacetic acid
Cyclohexaneacetic acid, ethyl ester
Cyclohexanebutanoic acid
Cyclohexanecarboxylic acid
Cyclohexanecarboxylic acid, 3-phenylpropyl ester
Cyclohexanecarboxylic acid, ethyl ester
Cyclohexanemethanol, 4-(1-methylethyl)-, trans-
Cyclohexanol, 2,3-dimethyl-
Cyclohexanol, 2-methyl-5-(1-methylethyl)-
Cyclohexanone
Cyclohexene, 1-methyl-4-(1-methylethenyl)-, (S)-
Cyclohexene, 1-pentyl-4-(4-propylcyclohexyl)-
Cyclohexene, 4-(4-ethylcyclohexyl)-1-pentyl-
Cyclohexene, 4-pentyl-1-(4-propylcyclohexyl)-
Cycloisolongifolene, 8,9-dehydro-9-vinyl-
Cyclooctane, 1,4-dimethyl-, cis-
Cyclooctane, 1,4-dimethyl-, trans-
Cyclooctane, 1-methyl-3-propyl-
Cyclooctane, butyl-
Cyclooctane, tetradecyl-
Cyclooctasiloxane, hexadecamethyl-
Cyclopentadecanone, 2-hydroxy-
Cyclopentanamine
Cyclopentane, 1,1'-(1,4-butandiyl)bis-
Cyclopentane, 1,1,3,4-tetramethyl-, trans-
Cyclopentane, 1-hydroxymethyl-1,3-dimethyl-
Cyclopentane, 1-pentyl-2-propyl-
Cyclopentane, heneicosyl-
Cyclopentane, hexyl-
Cyclopentane, nitro-
Cyclopentanecarboxylic acid, 1-(2-butenyl)-2-oxo-, ethyl ester, (E)-
Cyclopentanecarboxylic acid, ethenyl ester
Cyclopentanecarboxylic acid, ethyl ester
Cyclopentaneethanol, ?2,3-trimethyl-
Cyclopentanemethanol, ?methyl-
Cyclopentaneundecanoic acid
Cyclopentanone
Cyclopentanone ethylene ketal
Cyclopentene, 4,4-dimethyl-
Cyclopentene, 5-hexyl-3,3-dimethyl-
Cycloprop[e]indene-1a,2(1H)-dicarboxaldehyde, 3a,4,5,6,6a,6b-hexahydro-5,5,6b-trimethyl-, (1aà,3aá,6aá,6bà)-(+)-
Cyclopropa[1,2:1,3]dicyclopenten-3(3aH)-one, 1,2,3b,6-tetrahydro-3a,6,6-trimethyl-
Cyclopropane, 1,1-diethyl-
Cyclopropane, 1,1-dimethyl-2-(1-methyl-2-propenyl)-
Cyclopropane, 1,2-dimethyl-3-pentyl-
Cyclopropane, 1-ethenyl-2-hexenyl-
Cyclopropane, 1-ethoxy-2,2-dimethyl-3-(2-phenylethenylidene)-
Cyclopropane, 1-ethyl-2-heptyl-
Cyclopropane, propyl-
Cyclopropanecarboxaldehyde, 2-methyl-2-(4-methyl-3-pentenyl)-, trans-
Cyclopropanecarboxamide, N-benzoyloxy-
Cyclopropanecarboxylic acid chloride
Cyclopropanecarboxylic acid, 3-(3-methoxy-2-methyl-3-oxo-1-propenyl)-2,2-dimethyl-, 3-(2-butenyl)-2-methyl-4-oxo-2-cyclopenten-1-yl ester, [1R-[1郲S*(Z)],3?E)]]-
Cyclopropyl carbinol
Cyclotetradecane
Decanal
Decane, 1-(ethenyloxy)-
Decane, 2,3,5,8-tetramethyl-
Decane, 2,4-dimethyl-
Decane, 2,5,9-trimethyl-
Decane, 3,7-dimethyl-
Decane, 5-methyl-
Decanenitrile
Decanoic acid, 2,8-dimethyl-, methyl ester
Decanoic acid, decyl ester
Decanoic acid, ethyl ester
D-Fucose
D-Glucopyranose, 1,6-anhydro-
Diacetamide
Diamide
Diazene, bis(1,1-dimethylethyl)-
Diborane(6), æ-mercapto-
Dicyclohexano-18-crown-6
Diethyl adipate
Diethyl methylsuccinate
Diethyl pimelate
Diethyl suberate
Dimethyl sulfone
Dimethyl trisulfide
Dinocap
Di-n-octyl phenyl phosphate
Diphenyl sulfide
Diphenyl sulfone
Diphenylmethane
Diphenylmethoxy acetic acid
Disiloxane, hexamethyl-
Dispiro[2.0.2.5]undecane, 8-methylene-
Dispiro[4.2.4.2]tetradeca-6,13-diene
Disulfide, bis(1-methylethyl)
Disulfide, dimethyl
Disulfide, ethyl 1-methylethyl
Disulfide, methyl 2-methyl-1-(methylthio)propyl
Disulfide, pentyl propyl
DL-4,5-Octanediol
dl-Allylglycine
dl-Homoserine
D-Limonene
dl-Phenyllactic acid
d-Mannitol, 1-thiohexyl-1-deoxy-
Doconexent
Dodecanamide
Dodecane
Dodecane, 2,6,10-trimethyl-
Dodecane, 2,7,10-trimethyl-
Dodecane, 2-methyl-
Dodecane, 4,6-dimethyl-
Dodecanenitrile
Dodecanoic acid, ethyl ester
D-Xylopyranoside, methyl, 2,4-dimethanesulfonate
E-11-Hexadecenoic acid, ethyl ester
E-9-Tetradecenoic acid
Eicosane
Eicosane, 2-methyl-
Elemenone
endo-2-Methylbicyclo[3.3.1]nonane
Endo-3-acetamidocamphor
Erythro-3-bromo-2-pentanol
Ethanamine, N-methyl-N-nitroso-
Ethane, 1,1-bis(methylthio)-
Ethane, 1,1-diethoxy-
Ethane, 1,1-dimethoxy-
Ethane, 1,2-dichloro-
Ethane, 2-chloro-1,1-dimethoxy-
Ethane, diazo-
Ethane-1,1-diol dibutanoate
Ethane-1,1-diol dipropanoate
Ethanedione, (4-methylphenyl)phenyl-
Ethanethioic acid, S-(2-furanylmethyl) ester
Ethanimidic acid, ethyl ester
Ethanol, 1-methoxy-, acetate
Ethanol, 2-(2-ethoxyethoxy)-
Ethanol, 2-(2-ethoxyethoxy)-, acetate
Ethanol, 2-(2-hydroxyethoxy)-, 1-nitrate
Ethanol, 2-(methylamino)-
Ethanol, 2-(trimethylsilyl)-
Ethanol, 2,2'-[1,2-ethanediylbis(oxy)]bis-, diacetate
Ethanol, 2,2-diethoxy-
Ethanol, 2-[(2-aminoethyl)amino]-
Ethanol, 2-chloro-, acetate
Ethanol, 2-ethoxy-
Ethanol, 2-methoxy-
Ethanol, 2-methoxy-, acetate
Ethanol, 2-nitro-
Ethanol, 2-nitro-, propionate (ester)
Ethanone, 1-(2,4-dihydroxyphenyl)-
Ethanone, 1-(2-furanyl)-
Ethanone, 1-(2-methylcyclopropyl)-
Ethanone, 1-(3-methylphenyl)-
Ethanone, 1-(4-methylphenyl)-
Ethanone, 2-(5-nitrotetrazol-2-yl)-1-phenyl-
Ethanone, 2-(acetyloxy)-1-phenyl-
Ethanone, 2,2-dihydroxy-1-phenyl-
Ethene, ethoxy-
Ether, 3-butenyl pentyl
Ether, hexyl pentyl
Ethinamate
Ethyl (E)-2-octenoate
Ethyl (S)-(+)-mandelate
Ethyl 2,2-diethoxypropionate
Ethyl 2-acetylbutyrate
Ethyl 5,8,11,14,17-icosapentaenoate
Ethyl 5-methylhexanoate
Ethyl 6,9,12-hexadecatrienoate
Ethyl 9-hexadecenoate
Ethyl 9-tetradecenoate
Ethyl Acetate
Ethyl aspartate
Ethyl cyclohexanepropionate
Ethyl formate
Ethyl hydrogen succinate
Ethyl nicotinate
Ethyl Oleate
Ethyl orthoformate
Ethyl pentan-2-yl carbonate
Ethyl piperonylideneacetate
Ethyl trans-2-pentenoate
Ethyl trans-4-decenoate
Ethyl tridecanoate
Ethyl-1-propenyl ether
exo-Tetracyclo[5.1.0.0(2,4).0(3,5)]octan-6-ol, 8-bromo-8-chloro-
Falcarinol
Felbamate
Formamide, N,N'-[1,4-phenylenebis(methylene)]bis-
Formamide, N-methoxy-
Formamide, N-methylthio
Formic acid hydrazide
Formic acid, ethenyl ester
Formic acid, octyl ester
Fumaric acid, dimyrtenyl ester
Furan
Furan, 2,2'-[oxybis(methylene)]bis-
Furan, 2,5-dimethyl-
Furan, 2-[(ethylthio)methyl]-
Furan, 2-[(methyldithio)methyl]-
Furan, 2-butyltetrahydro-
Furan, 2-methoxy-
Furan, tetrahydro-2-(methoxymethyl)-
Furfural
Furfuryl hexanoate
Furfuryl pentanoate
geranyl-à-terpinene
Glutaric acid, di(2-ethoxyethyl) ester
Glutaric acid, di(2-ethylhexyl) ester
Glutaric acid, di(isobutyl) ester
Glycidol
Glycine
Glycolic acid, trimethylsilyl ester
Guanidine
Heneicosane
Heptacosane
Heptadecane
Heptadecane, 9-hexyl-
Heptadecanoic acid, ethyl ester
Heptanal
Heptane, 1,1-diethoxy-
Heptane, 1-nitro-
Heptane, 3,4-dimethyl-
Heptane, 3-methyl-
Heptane, 4-(1-methylethyl)-
Heptane, 4-azido-
Heptanoic acid
Heptanoic acid, 3-methylbutyl ester
Heptanoic acid, anhydride
Heptanoic acid, butyl ester
Heptanoic acid, ethyl ester
Heptanonitrile
Heptasiloxane, 1,1,3,3,5,5,7,7,9,9,11,11,13,13-tetradecamethyl-
Heptasiloxane, hexadecamethyl-
Heptylcyclohexane
Hex-1-ene,2,5-diphenyl-
Hex-4-enoic acid, ethyl ester (other isomer)
Hex-5-enoic acid, ethyl ester
Hexadecane
Hexadecane, 1-chloro-
Hexadecane-1,2-diol
Hexadecanoic acid, ethyl ester
Hexadecanoic acid, methyl ester
Hexadecanoic acid, trimethylsilyl ester
Hexanal
Hexanal, 3,3-dimethyl-
Hexanamide
Hexane, 1-(isopropylidenecyclopropyl)-
Hexane, 1,1-diethoxy-
Hexane, 1-fluoro-
Hexane, 1-nitro-
Hexane, 2,2-dimethyl-
Hexane, 3,3-dimethyl-
Hexane, 3-ethyl-4-methyl-
Hexane-1,3,4-triol, 3,5-dimethyl-
Hexanedioic acid, bis(2-ethylhexyl) ester
Hexanenitrile
Hexanoic acid
Hexanoic acid, 1-methylethyl ester
Hexanoic acid, 2-ethyl-
Hexanoic acid, 2-ethyl-, octyl ester
Hexanoic acid, 2-methylbutyl ester
Hexanoic acid, 2-methylpropyl ester
Hexanoic acid, 2-tetradecyl ester
Hexanoic acid, 3-hydroxy-, ethyl ester
Hexanoic acid, 3-pentyl ester
Hexanoic acid, 4-methylpentyl ester
Hexanoic acid, 4-octyl ester
Hexanoic acid, 4-pentenyl ester
Hexanoic acid, 5-oxo-, ethyl ester
Hexanoic acid, 6-bromo-
Hexanoic acid, anhydride
Hexanoic acid, butyl ester
Hexanoic acid, ethyl ester
Hexanoic acid, hexyl ester
Hexanoic acid, methyl ester
Hexanoic acid, octyl ester
Hexanoic acid, pentyl ester
Hexanoic acid, propyl ester
Hexanoic acid, trimethylsilyl ester
Hexyl n-valerate
Hydrazine, (1-methylethyl)-
Hydrazine, (2-methylpropyl)-
Hydrazine, 1,1-dipropyl-
Hydrazine, 1,2-dimethyl-
Hydrazine, butyl-
Hydrazine, phenylsulfinyl-
Hydrazine, propyl-
Hydrocinnamic acid
Hydroperoxide, 1,4-dioxan-2-yl
Hydroperoxide, 1-methylbutyl
Hydroperoxide, 1-methylethyl
Hydroperoxide, heptyl
Hydroperoxide, hexyl
Hydroperoxide, pentyl
Hydroxypivalic acid
Imidazole, 2-aminocarbonyl-1-methyl-
Imidazole, 5-phenyl-1,4-dimethyl-
Indan, 1-methyl-
Indole
Indole-2-one, 2,3-dihydro-6-amino-
Inositol
Isoamyl lactate
Isoamyl laurate
Isobutane
Isobutyl acetate
Isobutylamine
Isocrotonic acid
Isolongifolene, 4,5,9,10-dehydro-
Isolongifolene, 9,10-dehydro-
Isopentyl hexanoate
Isophytol
Isopropyl acetate
Isoquinoline
Isovaleric acid, octadecyl ester
l-Alanine, N-methoxycarbonyl-, tridecyl ester
l-Alanine, N-propoxycarbonyl-, hexadecyl ester
Lathodoratin
Lilac aldehyde B
Longifolenaldehyde
Longipinocarveol, trans-
L-Proline, 5-oxo-, methyl ester
m-Aminophenylacetylene
Mandelic acid
Menthol, 1'-(butyn-3-one-1-yl)-, (1S,2S,5R)-
Methacrylic acid, ethyl ester
Methanesulfonic anhydride
Methanol, oxo-, benzoate
Methanol, tris(methylenecyclopropyl)-
Methional
Methoxyacetic acid, 2-propenyl ester
Methoxyacetic acid, butyl ester
Methoxyacetic acid, hexyl ester
Methoxyacetic acid, pentyl ester
Methyl 12,13-tetradecadienoate
Methyl 2-(methylthio)acetate
Methyl 2,4-dimethyltridecanoate
Methyl 2-hydroxydodecanoate
Methyl 2-hydroxy-octadeca-9,12,15-trienoate
Methyl 2-methoxypropenoate
Methyl 2-methyl-2-(methoxy)amino-propanoate
Methyl 2-methylhexanoate
Methyl 2-O-benzyl-d-arabinofuranoside
Methyl 3-cis,9-cis,12-cis-octadecatrienoate
Methyl 4,7,10,13,16-docosapentaenoate
Methyl 5,7-hexadecadiynoate
Methyl 6,9,12-hexadecatrienoate
Methyl chloroformate
Methyl ethyl disulfide
Methyl formate
Methyl glyoxal
Methyl nitrate
Methyl propyl ether
Methyl-6-deoxy-6-fluoro-2,3,4-tri-O-methylád-galactopyranoside
Methyl-6-deoxy-6-fluoro-2,3,4-tri-O-methyl醖-galactopyranoside
Methylene diamine, N,N'-diacetyl-
Methyl-methoxy-hydroxymethyl-amine
N-((1S,9aS)-Octahydro-1H-quinolizin-1-yl)acetamide
N,N,3-Trimethyl-5-oxo-1-phenyl-2-pyrazolinyl-4-dithiocarbamate
N,N-Dimethyldodecanamide
N,N-Dimethylhexanamide
N-[4-(2,5-Dimethyl-pyrrol-1-yl)-furazan-3-yl]-acetamide
N2-Isopropyl-5-methyl-1,3,4-thiadiazol-2-amine
Naphthalene
Naphthalene, 1-(2-bromopropenyl)-2,3,4-trimethyl-
Naphthalene, 1,2,3,4,4a,7-hexahydro-1,6-dimethyl-4-(1-methylethyl)-
Naphthalene, 1,2,3,4-tetrahydro-
Naphthalene, 1,2,3,4-tetrahydro-1,4,6-trimethyl-
Naphthalene, 1,2,3,4-tetrahydro-2-methyl-
Naphthalene, 1,2,3,4-tetrahydro-6,7-dimethyl-
Naphthalene, 1,2,3,4-tetrahydro-6-methyl-
Naphthalene, 1,2,3,4-tetramethyl-
Naphthalene, 1,3-dimethyl-
Naphthalene, 1,4,5-trimethyl-
Naphthalene, 1,4,6-trimethyl-
Naphthalene, 1,4-dimethyl-
Naphthalene, 1,6,7-trimethyl-
Naphthalene, 1,6-dimethyl-
Naphthalene, 1-heptyl-1,2,3,4-tetrahydro-4-methyl-
Naphthalene, 1-methyl-
Naphthalene, 1-methyl-7-(1-methylethyl)-
Naphthalene, 2,3,6-trimethyl-
Naphthalene, 2,6-dimethyl-
Naphthalene, 2-ethyl-
Naphthalene, 2-ethyldecahydro-
Naphthalene, 2-methyl-
Naphthalene, 2-methyl-1-propyl-
Naphthalene, 3-(1,1-dimethylethyl)-1,2-dihydro-
Naphthalene, 5-butyl-1,2,3,4-tetrahydro-
Naphthalene, decahydro-2-methyl-
Naphthalene-2-ol, 1-(2-methylphenyliminomethyl)-
Naphtho[1,2-b]thiophene
N-Benzamido-2-(heptafluoropropoxy)-2,3,3,3-tetrafluoropropionamide
n-Butanoic acid, dimethyl(trimethylsilylmethyl)silyl ester
n-Butyl-phenylpropionate
n-Decanoic acid
Neopentane
Neopentyl glycol
n-Heptadecylcyclohexane
n-Heptyl hexanoate
n-Hexadecanoic acid
n-Hexane
n-Hexylmethylamine
Nitric acid, heptyl ester
Nitrous acid, butyl ester
N-Methyl-2-furohydroxamic acid
N-Morpholinomethyl-isopropyl-sulfide
Nonadecane
Nonanal
Nonane
Nonane, 1,1-diethoxy-
Nonane, 2,2,4,4,6,8,8-heptamethyl-
Nonane, 3-methylene-
Nonane, 5-methyl-
Nonanenitrile
Nonanoic acid
Nonanoic acid, 5-methyl-, ethyl ester
Nonanoic acid, 9-oxo-, ethyl ester
Nonanoic acid, ethyl ester
Nortrachelogenin
n-Pentadecylcyclohexane
N-tert-Butylhydroxylamine
O-Benzoylbenzohydroximidoyl chloride
Octadecane
Octadecane, 2-methyl-
Octadecanoic acid
Octadecanoic acid, ethyl ester
Octahydropyrrolo[1,2-a]pyrazine
Octane
Octane, 1,1-diethoxy-
Octane, 1-bromo-
Octane, 1-chloro-
Octane, 1-ethoxy-
Octane, 2,3,6,7-tetramethyl-
Octane, 2,3,6-trimethyl-
Octane, 2,3,7-trimethyl-
Octane, 2,3-dimethyl-
Octane, 2,4,6-trimethyl-
Octane, 2,6,6-trimethyl-
Octane, 2,7-dimethyl-
Octane, 3,3-dimethyl-
Octane, 3,5-dimethyl-
Octane, 3-methyl-
Octane, 4-methyl-
Octane, 5-ethyl-2-methyl-
Octanenitrile
Octanoic acid
Octanoic acid, 2-ethylhexyl ester
Octanoic acid, 2-methyl-, ethyl ester
Octanoic acid, 3-methylbutyl ester
Octanoic acid, cyclobutyl ester
Octanoic acid, ethyl ester
Octanoic acid, octyl ester
Octasiloxane, 1,1,3,3,5,5,7,7,9,9,11,11,13,13,15,15-hexadecamethyl-
Octicizer
o-Cymene
o-Isopropylhydroxylamine
Oleanitrile
o-n-Propylhydroxylamine
Oxalic acid
Oxalic acid, allyl butyl ester
Oxalic acid, allyl heptyl ester
Oxalic acid, allyl hexadecyl ester
Oxalic acid, allyl nonyl ester
Oxalic acid, allyl octadecyl ester
Oxalic acid, allyl pentadecyl ester
Oxalic acid, allyl pentyl ester
Oxalic acid, bis(isobutyl) ester
Oxalic acid, butyl cyclohexylmethyl ester
Oxalic acid, cyclobutyl isohexyl ester
Oxalic acid, cyclohexylmethyl ethyl ester
Oxalic acid, ethyl neopentyl ester
Oxalic acid, isobutyl octyl ester
Oxalic acid, monoamide, N-(2-ethylphenyl)-, decyl ester
Oxazole, 4,5-dimethyl-
Oxazolidine, 2,2-dimethyl-
Oxime-, methoxy-phenyl-_
Oxirane, (ethoxymethyl)-
Oxirane, (fluoromethyl)-
Oxirane, 2,3-dimethyl-, cis-
Oxirane, 2-[2-(benzyloxy)-1-(1-methoxy-1-methylethoxy)ethyl]
Oxirane, butyl-
Oxiranemethanol, 2-phenyl-
p-Cresol
Pent-4-enylamine
Pentadecanal-
Pentadecane
Pentadecane, 2,6,10-trimethyl-
Pentadecanoic acid, ethyl ester
Pentanal
Pentanamide
Pentane, 1-(1-ethoxyethoxy)-
Pentane, 1-(propylthio)-
Pentane, 1-nitro-
Pentane, 2,2,4,4-tetramethyl-
Pentane, 2,3-dimethyl-
Pentane, 2-[(1-methylethyl)thio]-
Pentane, 2-methoxy-2,4,4-trimethyl-
Pentane, 3,3-dimethyl-
Pentane, 3-chloro-3-methyl-
Pentane, 3-methoxy-
Pentane, 3-methyl-
Pentanedioic acid, diethyl ester
Pentanenitrile
Pentanenitrile, 4,4-dimethyl-5-oxo-
Pentanoic acid
Pentanoic acid, 2,2-dimethyl-, methyl ester
Pentanoic acid, 2-hydroxy-4-methyl-, ethyl ester
Pentanoic acid, 2-methyl-
Pentanoic acid, 2-methyl-, anhydride
Pentanoic acid, 2-methyl-, ethyl ester
Pentanoic acid, 2-methyl-, methyl ester
Pentanoic acid, 2-methylpropyl ester
Pentanoic acid, 2-pentyl ester
Pentanoic acid, 2-phenylethyl ester
Pentanoic acid, 3-methyl-
Pentanoic acid, 3-methyl-, ethyl ester
Pentanoic acid, 3-methylbutyl ester
Pentanoic acid, 4-methyl-
Pentanoic acid, 4-methyl-, ethyl ester
Pentanoic acid, 4-oxo-, ethyl ester
Pentanoic acid, ethyl ester
Pentanoic acid, pentyl ester
Pentanoic acid, trimethylsilyl ester
p-Ethyldiphenylmethane
Phenanthrene
Phenanthrene, 1,2,3,4,4a,9,10,10aà-octahydro-1,1,4aá-trimethyl-
Phenanthrene, 2,7-dimethyl-
Phenanthrene, 9-butyl-1,2,3,4,5,6,7,8-octahydro-
Phenol
Phenol, 2-(1,1-dimethylethyl)-4-methyl-
Phenol, 2-ethyl-
Phenol, 2-methoxy-
Phenol, 4,4'-(1-methylethylidene)bis-
Phenol, 4,6-di(1,1-dimethylethyl)-2-methyl-
Phenol, 4-ethyl-
Phenol, 4-ethyl-2-methoxy-
Phenol-d6-
Phenylacetic acid propyl ester
Phenylacetic acid, cyclobutyl ester
Phenylacetic acid, undec-2-enyl ester
Phenylethyl Alcohol
Phenylethyl butyrate
Phosphine, ethyl-
Phosphonic acid, decyl-
Phosphonic acid, ethyl hexyl ester
Phosphonic difluoride
Phosphoric acid, tris(2-ethylhexyl) ester
photocitral B
Phthalic acid, 2-isopropylphenyl methyl ester
Phthalic acid, 8-chlorooctyl pentyl ester
Phthalic acid, butyl tridec-2-yn-1-yl ester
Phthalic acid, heptyl tridec-2-yn-1-yl ester
Phthalic acid, methyl 2-nitrophenyl ester
Phthalimidine
Phytol
p-Isopropenylphenol
Pregna-3,5-dien-20à-ol, O-trimethylsilyl
Pregnane
Propanal
Propanal, 2,3-dihydroxy-, (S)-
Propanal, 2-methyl-
Propanamide, 2,2-dimethyl-
Propanamide, 2-hydroxy-
Propane, 1,1,3,3-tetraethoxy-
Propane, 1,1,3-triethoxy-
Propane, 1,1-diethoxy-
Propane, 1,1-diethoxy-2-methyl-
Propane, 1,1-dimethoxy-
Propane, 1-ethoxy-
Propane, 2-(ethenyloxy)-
Propane, 2-fluoro-
Propane, 2-methoxy-
Propane, 2-methoxy-2-methyl-
Propane, 2-methyl-1-nitro-
Propanedinitrile, (acetyloxy)methyl-
Propanedinitrile, bicyclo[3.3.1]non-9-ylidene-
Propanedioic acid, (1-methylethyl)-
Propanedioic acid, diethyl ester
Propanedioic acid, propyl-
Propanenitrile, 2-hydroxy-
Propanoic acid
Propanoic acid, 1-methylethyl ester
Propanoic acid, 2,2-dimethyl-, phenylmethyl ester
Propanoic acid, 2,3-dihydroxy-
Propanoic acid, 2-allyloxy-, ethyl ester
Propanoic acid, 2-hydroxy-, ethyl ester, (S)-
Propanoic acid, 2-hydroxy-2-methyl-
Propanoic acid, 2-methoxy-
Propanoic acid, 2-methyl-
Propanoic acid, 2-methyl-, 1-(1,1-dimethylethyl)-2-methyl-1,3-propanediyl ester
Propanoic acid, 2-methyl-, 1-methylbutyl ester
Propanoic acid, 2-methyl-, 2-phenylethyl ester
Propanoic acid, 2-methyl-, 3-hydroxy-2,4,4-trimethylpentyl ester
Propanoic acid, 2-methyl-, 3-methylbutyl ester
Propanoic acid, 2-methyl-, anhydride
Propanoic acid, 2-methyl-, ethyl ester
Propanoic acid, 2-oxo-
Propanoic acid, 2-oxo-, ethyl ester
Propanoic acid, 2-oxo-, trimethylsilyl ester
Propanoic acid, anhydride
Propanoic acid, ethyl ester
Propanoic acid, hexyl ester
Propanoic acid, propyl ester
Propargyl alcohol
Propargylamine
Propyl nitrite
p-Toluic acid, 2-ethylhexyl ester
p-Trimethylsilyloxyphenyl-bis(trimethylsilyloxy)ethane
Pyrazine, 2,6-dimethyl-
Pyrazine, 2-ethyl-6-methyl-
Pyrazine, tetramethyl-
Pyrazine, trimethyl-
Pyridine
Pyridine, 2,3,4,5-tetrahydro-6-propyl-
Pyridine, 3-(1-methyl-2-pyrrolidinyl)-, (S)-
Pyridine, 4-(1-pyrrolidinyl)-
Pyridine-3-carboxamide, 1,2-dihydro-4,6-dimethyl-2-thioxo-
Pyrimidine-2,4(1H,3H)-dione, 5-amino-6-nitroso-
Pyrrole
R-(-)-Cyclohexylethylamine
Resorcinol, 2-acetyl-
Retinol, acetate
Santolina epoxide
sec-Butyl acetate
Selina-3,7(11)-diene
Semioxamazide
Silane, chloro(chloromethyl)dimethyl-
Silane, cyclohexyldimethoxymethyl-
Silane, diethoxydimethyl-
Silane, dimethoxydimethyl-
Silane, dimethyl(but-2-enyloxy)pentyloxy-
Silane, dimethyl(dimethyl(dimethyl(2-isopropylphenoxy)silyloxy)silyloxy)(2-isopropylphenoxy)-
Silane, dimethyl(tetrahydrofurfuryloxy)ethoxy-
Silane, ethenyldiethylmethyl-
Silane, ethenyltrimethyl-
Silane, ethoxytrimethyl-
Silane, ethyltrimethoxy-
Silane, methyltripropynyl-
Silane, tetra-2-propenyl-
Silane, triethylfluoro-
Silane, trimethyl(2-phenylethoxy)-
Silane, trimethyl(4-methyl-3-penten-1-ynyl)-
Silanediol, dimethyl-
Silanol, allyldimethyl-
Silanol, dimethyl-
Silanol, ethyldimethyl-
Silanol, trimethyl-, acetate
Silicon tetrafluoride
Spiro(1,3-dioxolane)-2,3'-(5'-androsten-16'-ol)
Spiro[2,4]hepta-4,6-diene
Spiro[3.3]hepta-1,5-diene
Spiro[3.6]deca-5,7-dien-1-one,5,9,9-trimethyl
Squalene
Succinic acid, di(3,5-dimethylphenyl) ester
Succinic acid, ethyl tridec-2-ynyl ester
Succinimide
Sulfide, allyl methyl
Sulfurous acid, 2-ethylhexyl isobutyl ester
Sulfurous acid, 2-ethylhexyl isohexyl ester
Sulfurous acid, 2-pentyl pentyl ester
Sulfurous acid, cyclohexylmethyl dodecyl ester
Sulfurous acid, cyclohexylmethyl hexadecyl ester
Sulfurous acid, cyclohexylmethyl hexyl ester
Sulfurous acid, cyclohexylmethyl isobutyl ester
Sulfurous acid, cyclohexylmethyl nonyl ester
Sulfurous acid, decyl 2-ethylhexyl ester
Sulfurous acid, di(cyclohexylmethyl) ester
Sulfurous acid, isohexyl 2-propyl ester
Sulfurous acid, octadecyl 2-propyl ester
Supraene
t-Butyl nitrite
Tetracyclo[3.3.1.0.1(3,9)]decan-10-one
Tetradecane
Tetradecanoic acid, ethyl ester
Tetrahydro[2,2']bifuranyl-5-one
Tetrahydrofuran
Tetramethylhydrazine
Theobromine
Thiazole, 4,5-dihydro-4-methyl-2-amino-
Thiophene, 2-butyl-5-(2-methylpropyl)-
Thiophene, 2-nitro-
Thiophene, 2-propyl-
Thiophene-2-carboxylic acid ethyl ester
Thiourea, tetramethyl-
Timonacic
Toluene
Trans, trans-2-ethylbicyclo[4.4.0]decane
trans,trans-3,5-Heptadien-2-one
trans-?Bergamotene
trans-13-Octadecenoic acid
Trans-1-methyl-2-nonyl-cyclohexane
trans-2-Undecen-1-ol
trans-3-Methyl-4-octanolide
trans-Geranylgeraniol
Tricyclo[3.2.1.0(2,4)]octane, 8-methylene-
Tricyclo[4.2.2.0(1,5)]decan-4-one
Tricyclo[4.2.2.2(2,5)]dodecan-3-ol
Tricyclo[6.6.0.0(3,6)]tetradeca-1(8),4,11-triene
Tricyclo[7.1.0.0[1,3]]decane-2-carbaldehyde
Tricyclo[7.4.0.0(3,8)]tridec-12-en-2-one, 5,6-epoxy-4-methyl-1-(2-propynyl)-
Tridecane
Tridecane, 2-methyl-
Tridecane, 3-methyl-
Tridecane, 3-methylene-
Triethyl citrate
Trifluoroacetamide, N-dimethylaminomethylydene-
Trifluoromethyltrimethylsilane
Trimethylene oxide
Trimethylsilyl 2,2,3,3,3-pentafluoropropanoate
Trimethylsilyl fluoride
Trisiloxane, octamethyl-
Trisulfide, dipropyl
Undecane
Undecane, 2,6-dimethyl-
Undecane, 2-methyl-
Undecane, 3,8-dimethyl-
Undecane, 3-ethyl-
Undecane, 3-methyl-
Undecane, 4,7-dimethyl-
Undecane, 4-methyl-
Undecanenitrile
Undecanoic acid
Undecanoic acid, ethyl ester
Urea, N,N-dimethyl-
Valeric acid, 4-tridecyl ester
Valeric acid, dodecyl ester
Valeric anhydride
Vanillin
Vanillin, tert-butyldimethylsilyl ether
Vinyl 2-ethylhexanoate
Vinyl butyrate
Z-1,6-Undecadiene

## Sheet: Xifeng
3-hydroxybutyric acid, acetate
(1,3-Dioxoindan-2-yl)acetic acid, methyl ester
(1-Ethylbuta-1,3-dienyl)benzene
(1H)Imidazole-4-acetonitrile
(1-Propoxy-pentyl)-cyclopropane
(2,4,6-Trimethylcyclohexyl) methanol
(2-Aziridinylethyl)amine
(3-Methylphenyl) methanol, 2-methylbutyl ether
(3-Methylphenyl) methanol, 2-methylpropyl ether
(4-Fluoro-benzyl)-phenethyl-amine
(4R*,5R*,9S*)-5,9-Dimethylspiro[3.5]nonan-1-one
(5-Nitrohex-1-enyl)benzene
(7,7-Dimethyl-2-oxobicyclo[2.2.1]hept-1-yl)-methanesulfonyl chloride
(CH3O)2CS
(E)-1-Phenyl-1-butene
(R)-2-Pentanol
(S)-1,2-Propanediol
(S)-1-Cyclohexylethylamine
(S)-Isopropyl lactate
(Z)-Difluorodiazene
1-(2,2,3,5,6-Pentamethylcyclohex-4-enyl)-9-(3,3,4-trimethylcyclohex-1-enyl)-3,6-dimethyl-6-ethenyl-dec-4-ene
1-(2,6-Dimethyl-phenyl)-1H-tetrazole
1-(2-Vinylphenyl)-1H-isochromene
1-(3,3-Dimethyl-1-yl)-2,2-dimethylcyclopropene-3-carboxylic acid
1-(cyclopropacyclododecan-1-ylidene)cyclopropacyclododecane
1-(S-Triazin-3-yl)-hexane
1,1,1,3,5,5,5-Heptamethyltrisiloxane
1,1,3,3,5,5,7,7-Octamethyl-7-(2-methylpropoxy)tetrasiloxan-1-ol
1,1,4,5,6-pentamethyl-2,3-dihydro-1H-indene
1,1,6,6-Tetramethylspiro[4.4]nonane
1,1'-Bicyclopropyl, 1,1'-dimethyl-
1,1-Dimethyl-1-silacyclo-3-pentene
1,1-Dimethyl-1-silacyclobutane
1,1-Dimethylethylamine, N-methoxycarbonyloxy
1,1-Diphenyl-2-propanol
1,1-Ethanediol, diacetate
1,2,3,3a,3b,4,5,6,7,7a,9,10,11,12-Tetradecahydrobenzo[b]fluoranthene
1,2,3,3a,8,9,9a,9b-Octahydrocyclopenta[def]phenanthrene
1,2,3,3a-Tetrahydro-7-methyl-10-(4-methylphenyl)benzo[c]cyclopenta[f]-1,2-diazepine
1,2,3,4-Tetrahydrophenanthrene-4-ol-
1,2,3,6-Tetrahydropyridine
1,2,4,4-Tetramethylcyclopentene
1,2,4,5-Tetrazine
1,2,4,5-Tetrazine, 3,6-diphenyl-
1,2,4-Butanetriol
1,2,5-Oxadiazole
1,2-15,16-Diepoxyhexadecane
1,2-Benzenediol, O-(2-furoyl)-O'-(pentafluoropropionyl)-
1,2-Bis(2-hydroxypropyl)hydrazine
1,2-Dipropylcyclopropene
1,2-Ethanediamine, N,N,N'-trimethyl-
1,2-Ethanediamine, N,N-diethyl-
1,2-Ethanediamine, N,N'-diethyl-N,N'-dimethyl-
1,2-Ethanediamine, N,N-diethyl-N',N'-dimethyl-
1,2-Ethanediol
1,2-Ethanediol, monoformate
1,2-Hexadiene, 5-methyl-
1,2-Propanediol, dinitrate
1,3,2-Oxathiaborole, 2-ethyl-
1,3,5,7-Cyclooctatetraene
1,3,5-Cycloheptatriene
1,3,5-Triazine-2,4(1H,3H)-dione, 6-(2-methylphenylamino)-
1,3,6,10-Cyclotetradecatetraene, 3,7,11-trimethyl-14-(1-methylethyl)-, [S-(E,Z,E,E)]-
1,3-Benzenediamine, 4-methyl-
1,3-Benzenedicarboxylic acid, bis(2-ethylhexyl) ester
1,3-Benzodioxole, 5-(1-propenyl)-, (Z)-
1,3-Butadiene
1,3-Butanediol, (S)-
1,3-Butanediol, diacetate
1,3-Cyclohexadiene, 2,6,6-trimethyl-1-(3-methyl-1,3-butadienyl)-
1,3-Cyclopentanedione
1,3-Diisopropyl cyclohexane
1,3-Dioxan-4-one, 2-heptyl-6-methyl
1,3-Dioxan-5-ol
1,3-Dioxane, 2-ethenyl-4,6-dimethyl-, (2à,4à,6à)-
1,3-Dioxepane, 5-methyl-2-pentadecyl-
1,3-Dioxolan-2-one
1,3-Dioxolane, 2-(2-propenyl)-
1,3-Dioxolane, 2-ethyl-
1,3-Dioxolane, 2-methoxymethyl-2,4,5-trimethyl-
1,3-Dioxolane, 4-ethyl-2-pentadecyl-
1,3-Dioxolane-2-heptanenitrile, à-methyl-ë-oxo-2-phenyl-
1,3-Hexadien-5-yne
1,3-Hexadiene, 3-ethyl-2,5-dimethyl-
1,3-Oxazetidin-2-one, 3-phenyl-
1,3-Propanediol, 2-methyl-2-[(nitrooxy)methyl]-, dinitrate (ester)
1,3-Propanediol, 2-methyl-2-nitro-, dinitrate
1,3-Propanediol, tert-butyldimethylsilyl ether
1,3-Propanediol, trimethylsilyl ether
1,4 Benzodioxan-6-amine
1,4,5,8-Tetramethylnaphthalene
1,4-Dioxane
1,4-Dioxane-2,5-dione, 3,6-dimethyl-
1,4-Dioxane-2,5-dione, 3,6-dimethyl-, (3S-cis)-
1,4-Heptadiene, 3-methyl-
1,4-Hexadiene, 2,3,4,5-tetramethyl-
1,4-Methanonaphthalen-9-one, 1,2,3,4-tetrahydro-
1,5,9,9-Tetramethyl-2-methylene-spiro[3.5]non-5-ene
1,5,9-Decatriene, 2,3,5,8-tetramethyl-
1,5-Heptadiene, (E)-
1,5-Heptadiene, 2,6-dimethyl-
1,5-Pentanediol, O,O'-di(3-methylbut-2-enoyl)-
1,6-Heptadiene, 2,5,5-trimethyl-
1,6-Heptadiene, 3,3-dimethyl-
1,7-Dimethyl-4-(1-methylethyl)cyclodecane
1,8-Cyclopentadecadiyne
1,8-Nonadiene, 2,7-dimethyl-5-(1-methylethenyl)-
1,E-11,Z-13-Octadecatriene
1-[(1-Oxo-2-propenyl)oxy]-2,5-pyrrolidinedione
1-[4-(2-p-Tolylvinyl)phenyl]ethanone
1-[Benzenesulfonyl]-2-methylaziridine
10,12,14-Nonacosatriynoic acid
10,12-Octadecadiynoic acid
10,12-Tricosadiynoic acid, methyl ester
10,18-Bisnorabieta-5,7,9(10),11,13-pentaene
10-Undecenoic acid, octyl ester
11-Hexadecynal
13-Tetradecynoic acid, methyl ester
15H-Cyclopenta[a]phenanthrene, 16,17-dihydro-3-(1-methylethyl)-
17-Pentatriacontene
18,3-Epoxypregn-9(11)-en-20-one, 3á-methoxy- (5.beta)-
18-Norabietane
1-Acetyl-2-naphthalenol benzoate
1-Adamantanecarboxylic acid chloride
1b,5,5,6a-Tetramethyl-octahydro-1-oxa-cyclopropa[a]inden-6-one
1-Butanamine, 2-methyl-
1-Butanamine, N-butylidene-
1-Butanamine, N-nitro-
1-Butanethiol
1-Butanol
1-Butanol, 2-ethyl-
1-Butanol, 2-methyl-
1-Butanol, 2-methyl-, acetate
1-Butanol, 2-methyl-, propanoate
1-Butanol, 3-methyl-
1-Butanol, 3-methyl-, acetate
1-Butanol, 3-methyl-, propanoate
1-Butanol, 4-butoxy-
1-Butanone, 2-hydroxy-1-phenyl-
1-Cyclohexene-1-butanal, à,2,6,6-tetramethyl-
1-Cyclohexyl-1-pentyne
1-Cyclohexyl-2-methyl-2-propanol
1-Cyclohexylethanol
1-Decanol, 2-hexyl-
1-Decene, 8-methyl-
1-Diisopropylsilyloxybutane
1-Dimethyl(isopropyl)silyloxypropane
1-Dimethylaminohexane
1-Docosene
1-Dodecene
1-Eicosanol
1-Eicosene
1-Ethoxypropan-2-yl acetate
1-Ethyl-2-undecylimidazole
1-Ethyl-4-methoxy-9H-pyrido[3,4-b]indole
1-Ethyl-5-methylcyclopentene
1-Ethynyl-3,5-dimethyladamantane
1H-1,2,4-Triazol-3-amine, 1-ethyl-
1H-1,2,4-Triazol-5-amine, 1-ethyl-
1H-1,5-Benzodiazepine, 2,3-dihydro-2,2,4-trimethyl-
1H-3a,7-Methanoazulene, octahydro-1,4,9,9-tetramethyl-
1H-3a,7-Methanoazulene-6-methanol, 2,3,4,7,8,8a-hexahydro-3,8,8-trimethyl-, [3R-(3à,3aá,7á,8aà)]-
1H-Cyclopenta[l]phenanthrene, 2,3-dihydro-
1H-Cycloprop[e]azulene, decahydro-1,1,4,7-tetramethyl-, [1aR-(1aà,4á,4aá,7á,7aá,7bà)]-
1-Heptacosanol
1-Heptanol
1-Hepten-4-ol
1-Hexanamine, 6,N-dihydroxy-
1-Hexanol
1-Hexanol, 2-ethyl-
1-Hexene, 2,4,4-triethyl-
1-Hexene, 3,5-dimethyl-
1-Hexene, 5,5-dimethyl-
1H-Imidazole, 1-methyl-
1H-Imidazole, 2-undecyl-
1H-Imidazole-4-carboxamide, 5-amino-
1H-Indazole-1-propanoic acid, 4,5,6,7-tetrahydro-
1H-Inden-1-one, 2,3-dihydro-3,4,7-trimethyl-
1H-Indene, 1-(phenylmethylene)-
1H-Indene, 1-methyl-3-propyl-
1H-Indene, 2,3-dihydro-1,1,2,3,3-pentamethyl-
1H-Indene, 2,3-dihydro-1,1,3-trimethyl-
1H-Indene, 2,3-dihydro-1,1,5-trimethyl-
1H-Indene, 2,3-dihydro-1,1-dimethyl-
1H-Indene, 2,3-dihydro-1,3-dimethyl-
1H-Indene, 2,3-dihydro-1,5,7-trimethyl-
1H-Indene, 2,3-dihydro-1,6-dimethyl-
1H-Indene, 2,3-dihydro-4,5,7-trimethyl-
1H-Indene, 2,3-dihydro-4,7-dimethyl-
1H-Indene, 2,3-dihydro-4-methyl-
1H-Indene, 2,3-dihydro-5-methyl-
1H-Indene, 2-butyl-3-hexyl-
1H-Indene, 3-butyl-1-methyl-
1H-Indene, 3-ethyl-1-(1-methylethyl)-
1H-Indene, octahydro-, trans-
1H-Indene, octahydro-2,2,4,4,7,7-hexamethyl-, trans-
1H-Indole, 3-ethyl-2-(2-pyridyl)-
1H-Pyrazole, 3,5-bis(1,1-dimethylethyl)-
1H-Pyrazole, 3,5-dimethyl-1-phenyl-
1H-Pyrazole, 4,5-dihydro-3,4,5-trimethyl-
1H-Pyrrole, 2,5-dimethyl-
1H-Tetrazole-1,5-diamine
1-Methoxy-3-methyl-3-butene
1-Methyl-1H-1,2,4-triazole
1-Methyl-1-n-propyl-1-silacyclobutane
1-Methyl-1-silacyclopentan-1-ol
1-Methyl-2-n-hexylbenzene
1-Methyl-3,4-dihydro-1H-quinolin-2-one
1-Methyl-3-ethyladamantane
1-Methyl-6-(3-methylbuta-1,3-dienyl)-7-oxabicyclo[4.1.0]heptane
1-Methyldecahydronaphthalene
1-Naphthalenepropanol, à-ethyldecahydro-5-(hydroxymethyl)-à,5,8a-trimethyl-2-methylene-, [1S-[1à(S*),4aá,5à,8aà]]-
1-Nonanol
1-Octadecyne
1-Octanol, 2-nitro-
1-Octene
1-Octene, 3,3-dimethyl-
1-Octene, 3,7-dimethyl-
1-Pentanol
1-Pentanol, 3-methyl-
1-Pentanol, 4-methyl-
1-Pentanone, 1-(4-methylphenyl)-
1-Penten-3-ol, 3-methyl-
1-Penten-3-one
1-Pentene, 3-methyl-
1-Phenanthrenecarboxylic acid, 1,2,3,4,4a,10a-hexahydro-1,4a-dimethyl-7-(1-methylethyl)-, methyl ester, [1R-(1à,4aá,10aà)]-
1-Propanamine, N,2-dimethyl-N-nitroso-
1-Propanol
1-Propanol, 2-(2-hydroxypropoxy)-
1-Propanol, 2-methyl-2-nitro-
1-Propanone, 3-chloro-1-phenyl-
1-Propene, 1-methoxy-2-methyl-
1-Propylcyclopentene
1-Propyne, 1-(methylthio)-
1R,2c,3t,4t-Tetramethyl-cyclohexane
1-Tetrazol-2-ylethanone
1-Undecanol
1-Undecene
2(1H)-Naphthalenone, 3,4,4a,5,8,8a-hexahydro-4a-methyl-, trans-
2-(1-Methylcyclohexyloxy)-tetrahydropyran
2(3H)-Furanone, 5-ethyldihydro-
2(3H)-Furanone, dihydro-3-methyl-
2(3H)-Furanone, dihydro-4-methyl-
2(3H)-Furanone, dihydro-5-methyl-
2(3H)-Furanone, dihydro-5-propyl-
2(4H)-Benzofuranone, 5,6,7,7a-tetrahydro-4,4,7a-trimethyl-, (R)-
2(5H)-Furanone, 3-methyl-
2,2'-(2-Furylmethylene)bis(5-methylfuran)
2,2'-Bithiazolidine
2,2-Dimethyl-3-hydroxypropionaldehyde
2,2'-Dimethylbiphenyl
2,2-Dimethylindene, 2,3-dihydro-
2,2-Dimethylocta-3,4-dienal
2,2-Dimethylpropionic acid, 4-methylpentyl ester
2,3,3-Trimethyl-2-(3-methylbuta-1,3-dienyl)-6-methylenecyclohexanone
2,3-Butanediol, dinitrate
2,3-Dihydro-1H-1-isopropylcyclopenta[b]quinoxaline
2,3-Pentanedione
2,4,6,8-Tetramethyl-1-undecene
2,4-Decadien-1-ol, (E,E)-
2,4-Nonadiyne
2,5(1H,3H)-Pentalenedione, tetrahydro-, cis-
2,5,9-Tetradecatriene, 3,12-diethyl-
2,5-Dimethyl-[1,3]dioxane-4-carboxaldehyde
2,5-Furandione, 3-methyl-
2,5-Hexanedione
2,6-Difluoropyridine
2,6-Dimethylbicyclo[3.2.1]octane
2,7-Ethanonaphth[2,3-b]oxirene, 1a,2,7,7a-tetrahydro-, (1aà,2á,7á,7aà)-
2,8-Decadiyne
2,9-Heptadecadiene-4,6-diyn-8-ol, (Z,E)-
2-[[2-[Dimethylamino]propyl]amino-4-[trichloromethyl]-6-[à,à,à-trichloro-m-tolyl]-S-triazine
2-[N-Aziridyl]methylpyrrole
24-Norchol-22-ene-3,7-diol, diacetate, (3à,5á,7à)-
2-Acetoxy-3-pyrazin-2-ylacrylic acid, ethyl ester
2-Acetyl-2-methyltetrahydrofuran
2-Acetyl-5-methylfuran
2-Amino-1,3-propanediol
2-Amino-2-ethyl-1,3-propanediol
2-Amino-2-methyl-but-3-enoic acid
2-Amino-5-isopropyl-3,8-dimethyl-1-azulenecarbonitrile
2-Amino-5-isopropyl-8-methyl-1-azulenecarbonitrile
2-Aminosuccinonitrile
2-Benzylquinoline
2-Bromomethyl-1-isopropenyl-3-methyl-cyclopentane
2-Bromononane
2-Butanamine, N-nitro-
2-Butanol
2-Butanol, (R)-
2-Butanol, 3-(2,2-dimethylpropoxy)-
2-Butanol, 3-methyl-
2-Butanol, 4-bromo-3,3,4,4-tetrafluoro-
2-Butanone, 3-methoxy-3-methyl-
2-Butanone, 4-(acetyloxy)-
2-Butanoyl-5-methylfuran
2-Butenal, (E)-
2-Butenal, (Z)-
2-Butenal, 2-methyl-
2-Butene, 1-methoxy-, (E)-
2-Butene-1,4-diol, diacetate
2-Butenedioic acid (Z)-, diethyl ester
2-Butenoic acid, 2-methoxy-3-methyl-, methyl ester
2-Butenoic acid, 3-methyl-, ethyl ester
2-Butenoic acid, ethyl ester, (Z)-
2-Butyne-1,4-diol
2-Chloroethyl carbonate
2-Cyclohexen-1-ol, benzoate
2-Cyclohexen-1-one
2-Cyclopenten-1-one
2-Cyclopenten-1-one, 2-methyl-
2-Cyclopenten-1-one, 3-methyl-2-(1,3-pentadienyl)-, (E,Z)-
2-Decyne
2-Dimethyl(trimethylsilylmethyl)silyloxymethyltetrahydrofuran
2-Dodecanone
2-Dodecyne
2-Ethanolamine, 1,1,2-triphenyl-
2-ethenyl-3-ethylpyrazine
2-Ethoxy-3-chlorobutane
2-Ethoxyethyl acrylate
2-Ethyl-1-dodecanol
2-Ethylacrolein
2-Ethylhexyl acrylate
2-Ethylthiolane, S,S-dioxide
2-Exo-methyl-3-methylenebenzonorbornene
2-Fluorobenzoic acid, 1-cyclopentylethyl ester
2-Fluoropropene
2-Furaldehyde diethyl acetal
2-Furancarboxaldehyde, 5-methyl-
2-Furancarboxylic acid, 2-tetrahydrofurylmethyl ester
2-Furancarboxylic acid, ethyl ester
2-Furanmethanol
2-Furanol, tetrahydro-
2-Furanone, 3,4-dihydroxytetrahydro
2H-1,2-Oxazine, tetrahydro-2-methyl-6-phenyl-
2H-Benz[e]inden-3-ol, 3,3a,4,5-tetrahydro-3a-methyl-, (3S-cis)-
2H-Benzimidazol-2-one, 1,3-dihydro-5-methyl-
2H-Benzocyclohepten-2-one, decahydro-4a-methyl-, trans-
2-Heptanol, (S)-
2-Heptanol, 6-methyl-
2-Heptanone
2-Heptene, 5-ethyl-2,4-dimethyl-
2-Heptenoic acid, ethyl ester, (E)-
2-Hexanamine, 4-methyl-
2-Hexanone
2-Hexene, 4-ethyl-2,3-dimethyl-
2-Hexenoic acid, ethyl ester
2H-Indeno[2,1-b]furan-2-one, 3,3a,8,8a-tetrahydro-
2H-Pyran, 2-(2,5-hexadiynyloxy)tetrahydro-
2H-Pyran, 2-(7-heptadecynyloxy)tetrahydro-
2H-Pyran, 2-ethoxytetrahydro-
2H-Pyran-2,6(3H)-dione, dihydro-4,4-dimethyl-
2H-Pyran-2-methanol, tetrahydro-
2H-Tetrazole, 2-methyl-
2-Hydrazinoethanol
2-Hydroxy-2,4-dimethyl-hept-6-en-3-one
2-Hydroxyisocaproic acid, trifluoroacetate
2-Isopropyl-5-methyl-[1,4]benzoquinone 4-(4-methyl-benzoyl)oxime
2-Isopropylamino-4-methylbenzonitrile
2-Methoxy-1,3-dioxolane
2-Methoxy-2'-methyl-stilbene
2-Methoxy-6-methylanthracene
2-Methyl-1-phenyl-1-pentanol
2-Methyl-2-chloro-3-nitroso-4-cyclohexyloxy-butane
2-Methyl-3-decanol
2-Methyl-4-phenylthiolane, 1,1-dioxide
2-Methyl-5-hexen-3-ol
2-Methyladamantane
2-Methylbutanoic anhydride
2-Methylheptanoic acid
2-Naphthalenemethanol, 1-ethyl-1,2,3,4-tetrahydro-2,3-dihydroxy-à,1,4,4-tetramethyl-
2-n-Butyl furan
2-Nonanone
2-Nonen-4-one
2-n-Propylaziridine
2-Octanamine
2-Octanol
2-Octanol, (R)-
2-Octanol, (S)-
2-Octanol, acetate
2-Octen-4-one
2-Octene
2-Octene, (Z)-
2-Octynoic acid
2-Pentadecanone, 6,10,14-trimethyl-
2-Pentamethyldisilanyloxybutane
2-Pentanol, 3-methyl-
2-Pentanol, 4-methyl-
2-Pentanol, 5-(2-propynyloxy)-
2-Pentanol, propanoate
2-Pentanone
2-Pentanone, 3-methylene-
2-Pentanone, 4-cyclohexylidene-3,3-diethyl-
2-Pentenoic acid, 3,4,4-trimethyl-, ethyl ester
2-Pentenoic acid, 4-methyl-
2-Pentenoic acid, 4-methyl-, ethyl ester, (E)-
2-Pentylcyclopentanone
2-Piperidinone, N-[4-bromo-n-butyl]-
2-Propanamine, 1-methoxy-
2-Propanamine, 2-methyl-
2-Propanamine, N,N'-methanetetraylbis-
2-Propanamine, N-hydroxy-
2-Propanethiol
2-Propanol, 1-(1-methylethoxy)-
2-Propanol, 1,3-dimethoxy-
2-Propanol, 1-chloro-, phosphate
2-Propanol, 1-ethoxy-
2-Propanone, 1-(acetyloxy)-
2-Propanone, 1,1,3,3-tetrachloro-
2-Propanone, 1-methoxy-
2-Propen-1-one, 1-cyclopropyl-
2-Propenal
2-Propenal, 3-phenyl-
2-Propenoic acid, oxiranylmethyl ester
2-Propenoic acid, pentyl ester
2-Propyn-1-ol, propionate
2-Propynenitrile, 3-fluoro-
2-Pyrazoline, 1-isobutyl-3-methyl-
2-Pyridinecarbonitrile
2-Quinolinamine
2-Tridecyne
2-Undecanethiol, 2-methyl-
2-Undecene, (Z)-
2-Vinylfuran
3-(1-Chloroethenyl)-3-methyl-1,2,4-trioxolane
3(2H)-Furanone, 2-(1-hydroxy-1-methyl-2-oxopropyl)-2,5-dimethyl-
3(2H)-Furanone, dihydro-2-methyl-
3-(4,8,12-Trimethyltridecyl) furan
3-(N,N-Dimethylamino)-9-methylcarbazole
3,3,5,5-Tetramethylcyclopentene
3,3-Dimethyl-4-heptanol
3,3-Dimethylacrylic acid
3,3-Dimethylbutylamine
3,4,4-Trimethylcyclohexene
3,4-Dimethyl-2-hexene
3,4-Dimethylcumene
3,4-Octadiene, 2,2,7,7-tetramethyl-
3,5-Dimethyl-1-hexylpyrazole
3,5-Dodecadiene, 2-methyl-
3,5-Hexadiyn-2-one
3,7,11,15-Tetramethyl-2-hexadecen-1-ol
3,7,11,Trimethyl-8,10- dodecedienylacetate
3,7-Decadiene, 2,9-dimethyl-
3,7-Dimethyldibenzothiophene
3,7-Dimethyloct-6-en-1-yl propyl carbonate
3,7-Dimethyloct-6-enyl isobutyl carbonate
3a,6-Methano-3aH-indene, 2,3,4,5,6,7-hexahydro-
3a,9b-Dimethyl-1,2,3a,4,5,9b-hexahydrocyclopenta[a]naphthalen-3-one
3-Amino-1,2-propanediol
3-Amino-2-oxazolidinone
3-Aminopiperidin-2-one
3-Aminopropionitrile
3-Benzoyl-5-(4-fluorobenzylidene)-2,4-thiazolidinedione
3-Buten-1-ol, 2-methyl-
3-Buten-1-ol, 3-methyl-
3-Butyn-1-ol
3-Cyanopyrazolo[3,4-d]pyrimidine-4-one
3-Decene, 2,2-dimethyl-, (E)-
3-Dodecene, (Z)-
3-Eicosene, (E)-
3-Ethoxyacrylonitrile
3-Ethyl-2-pentanol
3-Ethyl-3-heptanol
3-Ethyl-3-phenyl-1-pentene
3-Fluoro-o-xylene
3-Furaldehyde
3-Furanol, tetrahydro-
3H-1,2,4-Triazole-3-thione, 2,4-dihydro-4-methyl-
3H-Diazirine, 3,3-difluoro-
3-Heptanol, 2,4-dimethyl-
3-Hepten-1-yne, 6-(2-methoxyethoxymethoxy)-, (E)-
3-Heptene, 2,6-dimethyl-
3-Heptene, 2-methyl-
3-Hexadecyne
3-Hexanol, 2,4-dimethyl-
3-Hexanone, 4-methyl-
3-Hexen-1-ol, (Z)-
3-Hexene, 1-(1-ethoxyethoxy)-, (Z)-
3-Hexene, 2,2-dimethyl-
3H-Pyrazol-3-one, 2,4-dihydro-5-methyl-
3-Hydroxy-3-phenylbutan-2-one
3-Hydroxy-4-methoxybenzaldehyde, tert-butyldimethylsilyl ether
3-Methoxy-1-pentene
3-Methoxyhex-1-ene
3-Methyl-4-carboxytetrahydrothiazole
3-Methylbenzothiophene
3-Methylbut-2-enoic acid, 2-ethoxyethyl ester
3-Methylheptyl acetate
3-Nitro-1-phenyl-1-butanone
3-Nitro-2-methyl propene
3-Nitropropanoic acid
3-Nonene
3-Nonene, 2-methyl-
3-Octanone
3-Octene, (E)-
3-Octene, 4-ethyl-
3-Octyne, 7-methyl-
3-Oxatricyclo[20.8.0.0(7,16)]triaconta-1(22),7(16),9,13,23,29-hexaene
3-Pentanol
3-Penten-2-one, 3-methyl-
3-Pentenal, 4-methyl-
3-Phenoxypyridazine
3-Phenyl-1-propanol, acetate
3-t-Butyl-6-methyl-2H-pyran
3-tert-Butoxycarbonylamino-butyric acid
3-Thiatricyclo[3.1.1.0(2,4)]heptane
3-Tridecene
3-Trifluoroacetoxypentadecane
3-Undecene, (Z)-
3-Undecyne
4-((5-Ethenyl-1-azabicyclo(2,2,2)octan-2-yl)oxymethyl)-6-methoxy-quinoline
4(1H)-Pyridone
4-(2-Hydroxyphenyl)pyrimidine
4,4-Dimethyl-2-propenylcyclopentanone
4,5-Dihydro-5-methyl-4,4-pentamethylene-2-phenyl-1,3-oxazin-6-one
4,6,8-Trimethylazulene
4,6-Decadiene
4,6-O-Furylidene-d-glucopyranose
4,8,12,16-Octadecatetraen-1-ol, 4,9,13,17-tetramethyl-
4a,10a-Methanophenanthren-9á-ol, 11-syn-bromo-1,2,3,4,4a,9,10,10a-octahydro-
4-Benzylpyrimidine
4-Decene, 6-methyl-, (E)-
4-Ethoxy-2-butanone
4-Ethylbenzamide
4-Ethylbenzoic acid, 2-butyl ester
4H-1,2,4-Triazol-3-amine, 4-ethyl-
4H-1,2,4-Triazol-4-amine
4H-Benz[de]anthracene, 5,6-dihydro-
4-Heptanol, 2-methyl-
4-Heptanol, 3-ethyl-
4-Heptenoic acid, ethyl ester, (E)-
4-Hexen-3-one
4-Hydroxy-2-hexenoic acid, ethyl ester
4-Hydroxybutyl acrylate
4-Isopropoxy-2-butanone
4'-Methylpropiophenone
4-Nonene
4-Octene, 2,3,6-trimethyl-
4-Octenoic acid, ethyl ester, (Z)-
4-Penten-1-ol
4-Penten-2-ol
4-Pentenal
4-Phenanthrenol, 1,2,3,4-tetrahydro-4-methyl-
4-sec-Butoxy-2-butanone
4-Tridecyne
4-Undecene, (Z)-
5(4H)-Oxazolone, 4,4'-(1,4-phenylenedimethylidyne)bis[2-phenyl-
5-(7a-Isopropenyl-4,5-dimethyl-octahydroinden-4-yl)-3-methyl-pent-2-en-1-ol
5-(7a-Isopropenyl-4,5-dimethyl-octahydroinden-4-yl)-3-methyl-penta-2,4-dien-1-ol
5,5-Dimethyl-1-oxa-5-silacyclononanone-9
5',6',7',8'-Tetrahydro-2'-acetonaphthone
5,7-Dodecadiene, (Z,Z)-
5,8,11,14-Eicosatetraynoic acid
5,8,11,14-Eicosatetraynoic acid, methyl ester
5,8,11-Eicosatriynoic acid, methyl ester
5,8,11-Heptadecatriynoic acid, methyl ester
5,9-Dodecadien-2-one, 6,10-dimethyl-, (E,E))-
5-Amino-1-naphthol
5-Chlorovaleronitrile
5-Eicosene, (E)-
5-Ethylbenzo[b]thiophene
5-Ethyldecane
5H-Benzocycloheptene,6,7,8,9-tetrahydro-
5-Heptenoic acid, ethyl ester, (E)-
5-Hexyn-3-ol
5-Hydroxy-4,4-dimethyl-1,5-diphenylpent-1-yn-3-one
5-Isopropyl-2,4-imidazolidinedione
5-Methyl-5-hexen-3-ol
5-Methylidene-2-norbornene-5,8-oxide
5-Methyloxazolidine
5-Oxotetrahydrofuran-2-carboxylic acid, ethyl ester
5-Tetradecyne
5-Tridecene, (E)-
6,10-Dodecadien-1-ol, 3,7,11-trimethyl-, (E)-(ñ)-
6,11-Undecadiene, 1-acetoxy-3,7-dimethyl-
6,6-Dimethyl-2-vinylidenebicyclo[3.1.1]heptane
6,7-Dimethyl-1,2,3,5,8,8a-hexahydronaphthalene
6,9-Octadecadiynoic acid, methyl ester
6-C14H26
6-Dodecene, (E)-
6H-1,2,5-Oxadiazine-6-thione, 4,5-dihydro-3-phenyl-
6-Hepten-3-one, 5-hydroxy-4-methyl-
6-Isopropyl-2,3-dihydropyran-2,4-dione
6-Nonen-1-ol, acetate, (Z)-
6-Nonenoic acid, methyl ester
6-Octen-1-ol, 3,7-dimethyl-, propanoate
6-Phenyl-4(3H)-pyrimidinone
7,11-Hexadecadienal
7,9-Dimethyl-8-nitrobicyclo[4.3.1]decan-10-one
7-n-Propyl-trans-8-oxabicyclo[4.3.0]nonane
7-Pentadecyne
7-Tetradecene, (E)-
7-Tetradecyne
8-Hexadecyne
9,10-Anthracenedione, 1,4-dimethyl-
9,10-Anthracenedione, 2-(1,1-dimethylethyl)-
9,10-Dimethylanthracene
9,12-Octadecadienoic acid (Z,Z)-
9,12-Octadecadienoic acid, ethyl ester
9,12-Octadecadienoic acid, methyl ester, (E,E)-
9,12-Octadecadienoyl chloride, (Z,Z)-
9-Decen-2-ol
9-Ethyl-10-methylanthracene
9H-Pyrido[3,4-b]indol-7-ol, 1-methyl-
9H-Pyrido[3,4-b]indole, 8-hydroxy-1-methyl-
9-Isopropyl-1-methyl-2-methylene-5-oxatricyclo[5.4.0.0(3,8)]undecane
9-Methylbicyclo[3.3.1]nonane
9-Octadecenamide, (Z)-
9-Octadecenoic acid, ethyl ester
9-Octadecyne
9-Octadecynoic acid
9-Phenanthrenecarbonitrile, 10-amino-1,2,3,4,5,6,7,8-octahydro-
9-Tetradecen-1-ol, acetate, (E)-
á-Alanine
Acephenanthrylene, 4,5-dihydro-
Acetaldehyde, hydroxy-
Acetaldehyde, methoxy-
Acetamide, 2-fluoro-
Acetic acid
Acetic acid, (1-methylethoxy)-, ethyl ester
Acetic acid, (2-ethoxy)ethoxy-, methyl ester
Acetic acid, (2-isopropenylcyclopentylidene)-, methyl ester
Acetic acid, (acetyloxy)-
Acetic acid, [(aminocarbonyl)amino]oxo-
Acetic acid, 2-fluoroethyl ester
Acetic acid, 2-phenylethyl ester
Acetic acid, 3-hydroxy-2,2-dimethoxy-propyl ester
Acetic acid, butyl ester
Acetic acid, chloro-, anhydride
Acetic acid, dimethoxy-, methyl ester
Acetic acid, ethoxyhydroxy-, ethyl ester
Acetic acid, hydrazide
Acetic acid, hydroxy-, ethyl ester
Acetic acid, hydroxy-, methyl ester
Acetic acid, lithium salt
Acetic acid, methoxy-
Acetic acid, methoxy-, ethyl ester
Acetic anhydride
Acetohydroxamic acid
Acetoin
Acetonitrile, dichlorofluoro-
Acetophenone
Adamantane
à-Hydroxyisobutyric acid, acetate
á-l-Arabinopyranoside, methyl
Alloaromadendrene oxide
Allyl chloride
Allyl fluoride
Allylthiourea
á-Methoxy-à-phenylphenethyl alcohol
à-Methylstyrene
Aminomethanesulfonic acid
Amphetamine-3-methyl
Andrographolide
Androstan-17-one, 3-ethyl-3-hydroxy-, (5à)-
Androstane-3,17-dione
Anthracene
Anthracene, 1,2,3,4,5,6,7,8-octahydro-1-methyl-
Anthracene, 9-(2-propenyl)-
Anthracene, 9,10-dihydro-9,10-dimethyl-
Anthracene, 9-butyl-1,2,3,4-tetrahydro-
Anthracene, 9-dodecyltetradecahydro-
Anthracene, 9-ethyl-1,2,3,4,5,6-hexahydro-
Anthracene, 9-ethyl-9,10-dihydro-10-methyl-
Anthracene, 9-ethyl-9,10-dihydro-9,10-dimethyl-
Anthranilic acid, N-dimethylaminomethylene-
Anthranilic acid, N-dimethylaminomethylene-, ethyl ester
Anthraquinone, 1,2,4-trimethyl-
à-Pinene
Aromadendrene oxide
Aromadendrene, dehydro-
Arsenous acid, tris(trimethylsilyl) ester
à-Santalol
á-Vatirenene
Aziridine, 1-methyl-
Aziridine, 2-hexyl-
Behenic alcohol
Benzaldehyde
Benzaldehyde, 3-methyl-
Benzene
Benzene, (1,1-dimethylpropyl)-
Benzene, (1,2-dimethylpropyl)-
Benzene, (1,3-dimethylbutyl)-
Benzene, (1-ethoxyethyl)-
Benzene, (1-ethyl-1-propenyl)-
Benzene, (1-ethylhexyl)-
Benzene, (1-methyl-1-propylpentyl)-
Benzene, (1-methylbutyl)-
Benzene, (1-methylethyl)-
Benzene, (1-methylpropyl)-
Benzene, (2,2-diethoxyethyl)-
Benzene, (2-methylpropyl)-
Benzene, (3-methylbutyl)-
Benzene, (3-nitropropyl)-
Benzene, (dichloromethyl)-
Benzene, 1-(1,1-dimethylethyl)-4-ethenyl-
Benzene, 1-(1,5-dimethylhexyl)-4-methyl-
Benzene, 1-(1-formylethyl)-4-(1-buten-3-yl)-
Benzene, 1-(1-methylethenyl)-2-(1-methylethyl)-
Benzene, 1-(1-methylethenyl)-3-(1-methylethyl)-
Benzene, 1,1'-(1,1,10,10-tetramethyl-1,10-decanediyl)bis[3,4-dimethyl-
Benzene, 1,1'-(1,2-cyclobutanediyl)bis-, cis-
Benzene, 1,1'-(1,5-hexadiene-1,6-diyl)bis-
Benzene, 1,1'-ethylidenebis[4-ethyl-
Benzene, 1,2,3,4-tetramethyl-
Benzene, 1,2,3,5-tetramethyl-
Benzene, 1,2,3-trichloro-
Benzene, 1,2,3-trimethyl-
Benzene, 1,2,4-trichloro-3-methyl-
Benzene, 1,2,4-triethyl-
Benzene, 1,2,4-trimethyl-
Benzene, 1,2,4-trimethyl-5-(1-methylethyl)-
Benzene, 1,2-dichloro-3-methyl-
Benzene, 1,2-dichloro-4-methyl-
Benzene, 1,3,5-trimethyl-2-propyl-
Benzene, 1,3-bis(1,1-dimethylethyl)-
Benzene, 1,3-diethyl-5-methyl-
Benzene, 1,3-dimethyl-
Benzene, 1,3-dimethyl-5-(1-methylethyl)-
Benzene, 1,4-dichloro-2-methyl-
Benzene, 1,4-diethyl-
Benzene, 1,4-dimethyl-2-(2-methylpropyl)-
Benzene, 1-chloro-2-methyl-
Benzene, 1-chloro-3-methyl-
Benzene, 1-cyclopropylmethyl-4-(1-methylethyl)-
Benzene, 1-ethenyl-4-ethyl-
Benzene, 1-ethenyl-4-methoxy-
Benzene, 1-ethoxy-4-methyl-
Benzene, 1-ethyl-2,4,5-trimethyl-
Benzene, 1-ethyl-2,4-dimethyl-
Benzene, 1-ethyl-2-methyl-
Benzene, 1-ethyl-3-methyl-
Benzene, 1-ethyl-4-(2-methylpropyl)-
Benzene, 1-ethyl-4-methyl-
Benzene, 1-methyl-2-(1-ethylpropyl)-
Benzene, 1-methyl-2-propyl-
Benzene, 1-methyl-3-(phenylmethyl)-
Benzene, 1-methyl-3-[(4-methylphenyl)methyl]-
Benzene, 1-methyl-3-propyl-
Benzene, 1-methyl-4-(1-methyl-2-propenyl)-
Benzene, 1-methyl-4-(1-methylpropyl)-
Benzene, 1-methyl-4-(2-methylpropyl)-
Benzene, 1-methyl-4-butyl
Benzene, 1-methyl-4-propyl-
Benzene, 1-propynyl-
Benzene, 1-tert-butyl-4-cyclopropylmethyl-
Benzene, 2-(2-butenyl)-1,3,5-trimethyl-
Benzene, 2,4-diethyl-1-methyl-
Benzene, 2,4-diisocyanato-1-methyl-
Benzene, 2,4-dimethyl-1-(1-methylethyl)-
Benzene, 2,4-dimethyl-1-(1-methylpropyl)-
Benzene, 2-ethyl-1,3-dimethyl-
Benzene, 2-ethyl-1,4-dimethyl-
Benzene, 2-propenyl-
Benzene, 3-cyclohexen-1-yl-
Benzene, 4-ethyl-1,2-dimethyl-
Benzene, bromo-
Benzene, butyl-
Benzene, cyclohexyl-
Benzene, cyclopentyl-
Benzene, cyclopropyl-
Benzene, decyl-
Benzene, ethoxy-
Benzene, ethylpentamethyl-
Benzene, heptyl-
Benzene, hexyl-
Benzene, octyl-
Benzene, pentamethyl-
Benzene, pentyl-
Benzene, propyl-
Benzeneacetaldehyde
Benzeneacetaldehyde, à,2,5-trimethyl-
Benzeneacetaldehyde, à-methyl-
Benzeneacetamide, à-ethyl-
Benzeneacetic acid
Benzeneacetic acid, 4-fluoro-
Benzeneacetic acid, à-ethyl-à-methyl-, methyl ester
Benzeneacetic acid, cyclopentyl ester
Benzeneacetic acid, ethyl ester
Benzenecarbothioic acid,S-2-nitroethyl ester
Benzeneethanol, á-ethenyl-
Benzenehexanenitrile, á,á-dimethyl-î-oxo-
Benzenemethanol, à-(1-ethenyl-2-methylpropyl)-à-(1-propynyl)-
Benzenemethanol, à-[1-(methylamino)ethyl]-
Benzenepropanol, à-methyl-á-nitro-
Benzo[b]thiophene, 2,7-dimethyl-
Benzo[b]thiophene, 3,5-dimethyl-
Benzocyclodecene, tetradecahydro-
Benzocyclododecene, 2,3-diethyl-4a,5,6,7,8,9,10,11,12,13-decahydro-
Benzofurazan-4-sulfonic acid, 2,4-dichlorophenyl ester
Benzoic acid, 2,4-bis[(trimethylsilyl)oxy]-, trimethylsilyl ester
Benzoic acid, 2-[(benzoylamino)carbonyl]hydrazide
Benzoic acid, 2-[(trimethylsilyl)oxy]-, trimethylsilyl ester
Benzoic acid, 2-methylene-3-butenyl ester
Benzoic acid, ethyl ester
Benzoic acid, octyl ester
Benzonitrile
Benzophenone
Benzothiazole
Benzoyl bromide
Benzyl alcohol
Benzyl alcohol, à-(1-(dimethylamino)ethyl)-
Benzyl Benzoate
Benzyloxyacetaldehyde dimethyl acetal
Bergamotol, Z-à-trans-
Bicyclo[10.8.0]eicosa-1(12),14-diene
Bicyclo[2.2.1]heptane, 2-butyl-
Bicyclo[2.2.1]heptane, 2-cyclopropylidene-1,7,7-trimethyl-
Bicyclo[2.2.1]heptane, 2-ethyl-
Bicyclo[3,3,1]non-2-ene, 7-oxa-2,8,9-trimethyl-5-acetoxymethyl-
Bicyclo[3.1.0]hex-3-en-2-one, 4-methyl-1-(1-methylethyl)-
Bicyclo[3.1.0]hexan-3-one, 4-methyl-1-(1-methylethyl)-
Bicyclo[3.1.1]heptan-3-one, 2-(but-3-enyl)-6,6-dimethyl-
Bicyclo[3.1.1]heptan-3-one, 2-ethyl-6,6-dimethyl-
Bicyclo[3.2.0]hept-6-en-2-ol, 2-phenyl-
Bicyclo[3.3.0]octan-3-one, 6-iodo-2-methyl-, cis
Bicyclo[3.3.1]nonan-9-one, 1,2,4-trimethyl-3-nitro-, (2-endo,3-exo,4-exo)-(.+-.)-
Bicyclo[4.1.0]heptan-2-one, 7,7-dicyano-6-(1-cyclohexen-1-yl)-
Bicyclo[4.1.0]heptane, 3,7,7-trimethyl-, [1S-(1à,3à,6à)]-
Bicyclo[4.1.0]heptane, 7-(phenylmethylene)-
Bicyclo[4.2.0]oct-1-ene, exo-7-(1-cyclohexen-1-yl)-
Bicyclo[4.2.0]oct-5-ene-2,3-dicarboxylic anhydride, 1-ethyl-
Bicyclo[4.2.0]octa-1,3,5-triene
Bicyclo[4.3.0]nonane, 7-methylene-2,4,4-trimethyl-2-vinyl-
Bicyclo[5.2.0]nonane, 4-methylene-2,8,8-trimethyl-2-vinyl-
Bicyclo[5.3.0]decane
Bis(2-furfuryl)disulfide
Bis-(2-methoxyethyl)-amine
Bis(N-methoxy-N-methylamino)methane
Boronic acid, ethyl-
Bromomethyl methyl ether
Butanal, 2-ethyl-
Butanal, 2-methyl-
Butanal, 3-(1-ethoxyethoxy)-2-methyl-
Butanal, 3-hydroxy-
Butanal, 3-methyl-
Butanal, 4-[(tetrahydro-2H-pyran-2-yl)oxy]-
Butanamide, 3-methyl-
Butane
Butane, 1,1-diethoxy-
Butane, 1,1-diethoxy-3-methyl-
Butane, 1-chloro-3-methyl-
Butane, 1-chloro-4-methoxy-
Butane, 1-ethoxy-
Butane, 1-isocyano-
Butane, 1-methoxy-
Butane, 1-nitro-
Butane, 2,2-dimethyl-
Butane, 2-cyclopropyl-
Butane, 2-methoxy-2-methyl-
Butane, 2-nitro-
Butanedioic acid, diethyl ester
Butanedioic acid, methoxy-, dimethyl ester
Butanoic acid
Butanoic acid, 1-methylethyl ester
Butanoic acid, 1-methyloctyl ester
Butanoic acid, 2,3-dihydroxypropyl ester
Butanoic acid, 2,3-dimethyl-2-(1-methylethyl)-
Butanoic acid, 2-hydroxy-, ethyl ester
Butanoic acid, 2-hydroxy-3-methyl-, ethyl ester
Butanoic acid, 2-methyl-
Butanoic acid, 2-methyl-, ethyl ester
Butanoic acid, 2-methyl-, methyl ester
Butanoic acid, 2-methylpropyl ester
Butanoic acid, 3-amino-2-methyl-
Butanoic acid, 3-hydroxy-, ethyl ester
Butanoic acid, 3-methyl-
Butanoic acid, 3-methyl-, ethyl ester
Butanoic acid, 3-phenyl-2-propenyl ester
Butanoic acid, 4,4'-dithiobis-
Butanoic acid, 4-chloro-
Butanoic acid, ethyl ester
Butanoic acid, propyl ester
Butanoic acid, trimethylsilyl ester
Butyl 2-(trimethylsilyloxy)acetate
Butyl 4,7,10,13,16,19-docosahexaenoate
Butyl citrate
Butylsemithiocarbazide
Butyric acid, 2,3-dioxo-, 2-methyloxime, ethyl ester
Butyric acid, neopentyl ester
Butyrolactone
C2H5C(CH3)2COCH3
Cadala-1(10),3,8-triene
Caffeine
Caparratriene
Carbamic acid, monoammonium salt
Carbohydrazide
Carbonic acid, 2-ethoxyethyl 2-methoxyethyl ester
Carbonic acid, ethyl-, methyl ester
Carbonyl sulfide
Caryophyllene
Caryophyllene oxide
Caryophyllene
Cathinone
Cedran-diol, 8S,13-
Cedranoxide, 8,14-
ç-Elemene
CH3C(O)OCH(CH3)C(O)CH3
CH3OCH2C(O)OCH(CH3)2
Cholestane
cis,cis-1,6-Dimethylspiro[4.5]decane
cis,cis-2,9-Dimethylspiro[5.5]undecane
cis-1,3,3-trimethylbicyclo[3.1.0]hexane-1-carboxaldehyde
cis-2-Methyl-7-octadecene
cis-3-Hexenyllactate
cis-9-Hexadecenoic acid
Cis-bicyclo[4.2.0]octane
cis-Chrysanthemyl alcohol
cis-Decalin, 2-syn-methyl-
Cubenol
Cyanuric acid
Cyclobuta[1,2:3,4]dicyclooctene, hexadecahydro-, (6aà,6bà,12aà,12bà)-
Cyclobutane, 1,2-diethyl-, trans-
Cyclobutane, methyl-
Cyclobutanecarboxylic acid chloride
Cyclobutanecarboxylic acid, cyclohexyl ester
Cyclobutanol
Cyclobutanol, 1-butyl-
Cyclobutanone, 2-ethyl-
Cyclobutene
Cyclobutylamine
Cyclodecacyclotetradecene, 14,15-didehydro-1,4,5,8,9,10,11,12,13,16,17,18,19,20-tetradecahydro-
Cyclodecene, 1,2-dimethyl-, (Z)-
Cyclodecene, 1-methyl-
Cyclodocosane, ethyl-
Cycloheptanone
Cycloheptanone, 4-methyl-, (R)-
Cycloheptasiloxane, tetradecamethyl-
Cyclohexan-1-ethanol, 1-hydroxymethyl-
Cyclohexane, (1-methylethyl)-
Cyclohexane, (2-methylpropyl)-
Cyclohexane, (3-methylpentyl)-
Cyclohexane, 1-(2,2-dimethylpropyl)-3,5-diethenyl-2-methyl-
Cyclohexane, 1,1'-(1,2-dimethyl-1,2-ethanediyl)bis-
Cyclohexane, 1,1,2,3-tetramethyl-
Cyclohexane, 1,1,3,5-tetramethyl-, cis-
Cyclohexane, 1,1,3,5-tetramethyl-, trans-
Cyclohexane, 1,1,3-trimethyl-
Cyclohexane, 1,1-dimethyl-2-propyl-
Cyclohexane, 1,2,3-trimethyl-, (1à,2á,3à)-
Cyclohexane, 1,2,4-trimethyl-
Cyclohexane, 1,2-dimethyl- (cis/trans)
Cyclohexane, 1,2-dimethyl-, trans-
Cyclohexane, 1,3,5-trimethyl-
Cyclohexane, 1,4-dimethyl-2-(2-methylpropyl)-, (1à,2á,4à)-
Cyclohexane, 1,5-diethyl-2,3-dimethyl-
Cyclohexane, 1-ethyl-2,4-dimethyl-
Cyclohexane, 1-ethyl-2-propyl-
Cyclohexane, 1-ethyl-4-methyl-, cis-
Cyclohexane, 1-isopropyl-1-methyl-
Cyclohexane, 1-methyl-2-propyl-
Cyclohexane, 1-methyl-3-(1-methylethyl)-
Cyclohexane, 1-methyl-4-(1-methylbutyl)-
Cyclohexane, 2,4-diethyl-1-methyl-
Cyclohexane, 2-ethyl-1,3-dimethyl-
Cyclohexane, 3-ethyl-5-methyl-1-propyl-
Cyclohexane, butyl-
Cyclohexane, ethyl-
Cyclohexane, methyl-
Cyclohexane, pentyl-
Cyclohexane, propyl-
Cyclohexane, undecyl-
Cyclohexaneethanol, á,4-dimethyl-, cis-
Cyclohexanemethanol, chlorodifluoroacetate
Cyclohexanol
Cyclohexanol, 1-methyl-4-(1-methylethenyl)-, acetate
Cyclohexanol, 2-amino-1-methyl-4-(1-methylethyl)-
Cyclohexanone
Cyclohexanone, 2-methyl-
Cyclohexanone, 5-butyl-3,3,5-trimethyl-
Cyclohexanone, 5-methyl-2-(1-methyl-1-phenylethyl)-
Cyclohexene, 1,2-dimethyl-
Cyclohexene, 1,3-diisopropenyl-6-methyl-
Cyclohexene, 1,6-dimethyl-
Cyclohexene, 1-pentyl-
Cyclohexene, 3,3,5-trimethyl-
Cyclohexene, 3-heptyl-
Cyclohexene, 3-octyl-
Cyclohexene, 3-pentyl-
Cyclohexene, 4-methyl-1-(1-methylethyl)-, (R)-
Cyclohexene, 4-pentyl-1-(4-propylcyclohexyl)-
Cyclohexene,1-propyl-
Cycloisolongifolene, 8,9-dehydro-9-vinyl-
Cyclooctane, (1-methylpropyl)-
Cyclooctane, 1,2-diethyl-
Cyclooctane, 1,4-dimethyl-, cis-
Cyclooctane, 1-methyl-3-propyl-
Cyclooctane, methyl-
Cyclooctene,1-(diethylboryl)oxy-
Cyclopent[a]indene, 3,8-dihydro-1,2,3,3,8,8-hexamethyl-
Cyclopenta[a]indeno[3,3a-c]cycloheptane, 9-acetoxy-3,3-ethylenedioxy-9a-methyl-12-oxo-1,2,3,4,6,6a,6b,7,8,9,9a,10,11,12-tetradecahydro-
Cyclopenta[c]thiapyran
Cyclopenta[e]tetrahydropyran-2-one, 5-(5-hydroxyindan-1-yl)-4a-methyl-
Cyclopentane
Cyclopentane carboxylic acid hydrazide
Cyclopentane, (2-methylbutyl)-
Cyclopentane, (2-methylpropyl)-
Cyclopentane, (2-methylpropylidene)-
Cyclopentane, 1,1'-(1,4-butandiyl)bis-
Cyclopentane, 1,1,3-trimethyl-3-(2-methyl-2-propenyl)-
Cyclopentane, 1,1'-[3-(2-cyclopentylethylidene)-1,5-pentanediyl]bis-
Cyclopentane, 1,1-dimethyl-
Cyclopentane, 1,2-dimethyl-3-(1-methylethenyl)-
Cyclopentane, 1,2-dimethyl-3-(1-methylethyl)-
Cyclopentane, 1,3-dimethyl-2-(1-methylethenyl)-, (1à,2à,3á)-
Cyclopentane, 1,3-dimethyl-2-(1-methylethylidene)-, trans-
Cyclopentane, 1-butyl-2-propyl-
Cyclopentane, 1-hexyl-3-methyl-
Cyclopentane, 1-hydroxymethyl-1,3-dimethyl-
Cyclopentane, 1-methyl-2-(2-propenyl)-, trans-
Cyclopentane, 1-pentyl-2-propyl-
Cyclopentane, hexyl-
Cyclopentane, nonyl-
Cyclopentaneacetaldehyde, 2-formyl-3-methyl-à-methylene-
Cyclopentanecarboxaldehyde
Cyclopentanecarboxylic acid, ethyl ester
Cyclopentanemethanol, à-methyl-
Cyclopentanone, 2,4-dimethyl-
Cyclopentanone, 2-methyl-
Cyclopentanone, 3-methyl-
Cyclopentene
Cyclopentene, 1-butyl-
Cyclopentene, 5-hexyl-3,3-dimethyl-
Cyclopentylcyclohexane
Cyclopropa[1,2:1,3]dicyclopenten-3(3aH)-one, 1,2,3b,6-tetrahydro-3a,6,6-trimethyl-
Cyclopropane, (2-methylenebutyl)-
Cyclopropane, 1,2-dimethyl-3-pentyl-, (1à,2à,3à)-
Cyclopropane, 1-butyl-2,2-dimethyl-1-phenylethynyl-
Cyclopropane, 1-ethyl-1-methyl-
Cyclopropane, 1-methyl-2-(1-methylethyl)-3-(1-methylethylidene)-, cis-
Cyclopropane, ethyl-
Cyclopropane, propyl-
Cyclopropanecarboxaldehyde, methylene-
Cyclopropanecarboxylic acid, 3-chloroprop-2-enyl ester
Cyclopropaneoctanoic acid, 2-[[2-[(2-ethylcyclopropyl)methyl]cyclopropyl]methyl]-, methyl ester
Cyclopropene, 1-butyl-2-ethyl-
Cyclopropylacetonitrile
Cycloundecene, 1-methyl-
D-Alanine, N-(4-ethylbenzoyl)-, heptyl ester
Decanal
Decane, 2,3,5,8-tetramethyl-
Decane, 2,3,6-trimethyl-
Decane, 2,5,6-trimethyl-
Decane, 2,9-dimethyl-
Decane, 2-cyclohexyl-
Decane, 2-methyl-
Decane, 3,7-dimethyl-
Decane, 3-methyl-
Decanoic acid, 2-ethylhexyl ester
Decanoic acid, decyl ester
Decanoic acid, ethyl ester
Dextroamphetamine
d-Glucohexodialdose
D-Homopregnane, (5à)-
Diallyl carbonate
Diazene, dimethyl-
Dibenzo[a,c]cyclooctene, 5,6,7,8-tetrahydro-
Dibenzo[c,e]thiepin, 5,7-dihydro-1,11-dimethyl-
Dibenzothiophene
Dibenzothiophene, 4-methyl-
Dicyandiamide
Diepicedrene-1-oxide
Diethyl disulfide
Diethyl sulfide
Diethylene glycol monododecyl ether
Difluoramine
Difluoro(methylamino)phosphine sulfide
Dimethyl 3,6,9,12,15,18,21,24-octaoxahexacosane-1,26-dioate
Dimethyl trisulfide
Diphenylmethoxy acetic acid
Disiloxane, 1,3-diethoxy-1,1,3,3-tetramethyl-
Disiloxane, hexamethyl-
Dispiro[2.0.2.5]undecane, 8-methylene-
Disulfide, bis(1-methylethyl)
Disulfide, dimethyl
Disulfide, ethyl 1-methylethyl
dl-Alanine
DL-Norvaline, ethyl ester
Dodecanamide
Dodecane
Dodecane, 2,7,10-trimethyl-
Dodecane, 2-methyl-
Dodecane, 4,6-dimethyl-
Dodecanoic acid, ethyl ester
ë5-Androsten-3,17-dione
Eicosane
endo-2-Methylbicyclo[3.3.1]nonane
endo-3-Methylenetricyclo[3.2.1.0(2,4)]oct-6-ene
Equilin
Ergost-25-ene-3,5,6,12-tetrol, (3á,5à,6á,12á)-
Erythro-3-bromo-2-pentanol
Estra-4,9,11-trien-3-one, 17-á-hydroxy-
Ethane, 1,1-diethoxy-
Ethane, 1,1'-oxybis[2-methoxy-
Ethane, 1,2-dichloro-
Ethane, 1,2-dimethoxy-
Ethane, isocyanato-
Ethane, nitro-
Ethane-1,1-diol dibutanoate
Ethane-1,1-diol dipropanoate
Ethanediamide, tetraethyl-
Ethanedioic acid, diethyl ester
Ethanedione, (4-methylphenyl)phenyl-
Ethanethioamide, N,N-dimethyl-
Ethanethiol, 2-trimethylsiloxy-
Ethanol, 1-methoxy-, acetate
Ethanol, 2-(2-ethoxyethoxy)-
Ethanol, 2-(2-hydroxyethoxy)-, 1-nitrate
Ethanol, 2-(2-propenyloxy)-
Ethanol, 2-(9,12-octadecadienyloxy)-, (Z,Z)-
Ethanol, 2-(trimethylsilyl)-
Ethanol, 2,2'-[methylenebis(thio)]bis-
Ethanol, 2-[(trimethylsilyl)oxy]-
Ethanol, 2-[2-(2-propenyloxy)ethoxy]-
Ethanol, 2-ethoxy-
Ethanol, 2-fluoro-
Ethanol, 2-mercapto-
Ethanol, 2-methoxy-
Ethanol, 2-nitro-
Ethanone, 1-(1-methylcyclohexyl)-
Ethanone, 1-(2,4-dimethylphenyl)-
Ethanone, 1-(2-furanyl)-
Ethanone, 1-(2-hydroxy-5-methoxyphenyl)-
Ethanone, 1,1'-(3-amino-2,4-pyridinediyl)bis-
Ethanone, 2-(formyloxy)-1-phenyl-
Ethanone, 2,2'-(octahydro-2,3-quinoxalinediylidene)bis[1-phenyl-
Ethanone, 2,2-dihydroxy-1-phenyl-
Ethanone, 2-hydroxy-1-phenyl-
Ethene, ethoxy-
Ethoxy(dimethyl)isopropylsilane
Ethoxy(methoxy)methylsilane
Ethoxyacetaldehyde diethylacetal
Ethoxymethoxyacetic acid, ethyl ester
Ethyl (methylthio)acetate
Ethyl 2-acetoxy-2-methylacetoacetate
Ethyl 2-acetylbutyrate
Ethyl 2-butoxyacetate
Ethyl 5-methylhexanoate
Ethyl 6,9,12-hexadecatrienoate
Ethyl 9-hexadecenoate
Ethyl Acetate
Ethyl acetoacetate
Ethyl Chloride
Ethyl cyclohexanepropionate
Ethyl dl-2-hydroxycaproate
Ethyl formate
Ethyl glycolate, benzyldimethylsilyl ether
Ethyl methanesulfinate
Ethyl orthoformate
Ethyl tiglate
Ethyl trans-2-pentenoate
Ethyl(dimethyl)methoxysilane
Ethylene glycol, O,O-di(pivaloyl)-
Ethylenediamine
Ethylenimine, N-chloro-
Ethyne, chloro-
Formaldehyde, methyl(2-propynyl)hydrazone
Formamide, N-(1,1,3,3-tetramethylbutyl)-
Formamide, N-methoxy-
Formic acid hydrazide
Formic acid, 1-methylethyl ester
Formic acid, 2-methylbutyl ester
Formic acid, 3-methylbut-2-yl ester
Formic acid, butyl ester
Formic acid, ethenyl ester
Fumaric acid, decyl trans-hex-3-enyl ester
Fumaric acid, monoamide, N,N-dimethyl-, 2,4,6-trichlorophenyl ester
Furan
Furan, 2,2'-[oxybis(methylene)]bis-
Furan, 2,3-dihydro-
Furan, 2,5-dimethyl-
Furan, 2-butyltetrahydro-
Furan, 2-ethyl-5-methyl-
Furan, 2-pentyl-
Furan, 3-pentyl-
Furan, tetrahydro-2-(methoxymethyl)-
Furfural
Furo[2,3-c]pyridine, 2,7-dimethyl-
Glycine
Glycine, ethyl ester
Heneicosane
Heptacosane
Heptadecane
Heptadecane, 2,6,10,14-tetramethyl-
Heptadecane, 2,6-dimethyl-
Heptadecane, 9-hexyl-
Heptane, 1,1'-oxybis-
Heptane, 2,3,6-trimethyl-
Heptane, 2,3-dimethyl-
Heptane, 3,4-dimethyl-
Heptane, 4-(1-methylethyl)-
Heptane, 4-ethyl-
Heptane, 4-ethyl-2,2,6,6-tetramethyl-
Heptane, 5-ethyl-2-methyl-
Heptanoic acid
Heptanoic acid, 3-methylbutyl ester
Heptanoic acid, ethyl ester
Heptanoic acid, methyl ester
Heptanonitrile
Heptasiloxane, hexadecamethyl-
Heptylcyclohexane
Hex-4-enoic acid, ethyl ester
Hex-4-yn-3-one
Hex-5-enoic acid, ethyl ester
Hexadecane
Hexadecanoic acid, ethyl ester
Hexadecanoic acid, methyl ester
Hexahydro-1,3,5-trinitroso-1,3,5-triazine
Hexahydropyrrolizin-3-one
Hexane, 1-(1-ethoxyethoxy)-
Hexane, 1-(isopropylidenecyclopropyl)-
Hexane, 1,1'-[methylenebis(oxy)]bis-
Hexane, 1-nitro-
Hexane, 2,2-dimethyl-
Hexane, 2,3,5-trimethyl-
Hexane, 3,3-dimethyl-
Hexane, 4-ethyl-2-methyl-
Hexanedioic acid, bis(2-ethylhexyl) ester
Hexanenitrile
Hexanoic acid
Hexanoic acid, 1-methylethyl ester
Hexanoic acid, 2-ethyl-, ethyl ester
Hexanoic acid, 2-ethylhexyl ester
Hexanoic acid, 2-methylpropyl ester
Hexanoic acid, 3-hydroxy-, ethyl ester
Hexanoic acid, 5-oxo-, ethyl ester
Hexanoic acid, butyl ester
Hexanoic acid, ethyl ester
Hexanoic acid, hexyl ester
Hexanoic acid, methyl ester
Hexanoic acid, pentyl ester
Hexanoic acid, propyl ester
Hexanoic acid, trimethylsilyl ester
Hydrazine, (1-methylethyl)-
Hydrazinecarboximidamide, nitrate
Hydroperoxide, 1-methyl-1-phenylethyl
Hydroperoxide, 1-methylhexyl
Hydroperoxide, heptyl
Hydroperoxide, hexyl
Hydroxyacetic acid, hydrazide
Hydroxymethyl 2-hydroxy-2-methylpropionate
Hydroxypivalic acid
Hydroxyurea
Imidazo[1,5-a]pyridine, 3-phenyl-
Indan, 1-methyl-
Indan-1,2-dione, 4,7-dimethyl-
Indane
Isoamyl lactate
Isoaromadendrene epoxide
Isobutane
Isobutyl methyl ethylphosphonate
Isobutylamine
Isolongifolene, 4,5,9,10-dehydro-
Isolongifolene, 4,5-dehydro-
Isolongifolene, 9,10-dehydro-
Isopentyl hexanoate
Isopentyloxyethyl acetate
Isopropyl acrylate
Isopropylphosphonic acid, dicyclohexyl ester
L-Cysteine sulfinic acid
L-Lactic acid
Longifolene
L-Serine, methyl ester
Magnesium, bis(2,4-pentanedionato-O,O')-, (T-4)-
Malonic acid, bis(2-trimethylsilylethyl ester
Mercaptamine
Methane, chloromethoxy-
Methane, fluorotrinitro-
Methanesulfonic anhydride
Methanesulfonyl azide
Methanol, tris(methylenecyclopropyl)-
Methanone, (4,5-dihydro-3,5-diphenyl-4-isoxazolyl)phenyl-
Methional
Methoxy(n-pentyloxy)methylsilane
Methoxyacetic acid, 2-propenyl ester
Methoxyacetic acid, 4-methylpentyl ester
Methoxyacetic acid, butyl ester
Methoxyacetic acid, pentyl ester
Methoxyacetyl chloride
Methyl 2-methyl-2-(methoxy)amino-propanoate
Methyl 4,7,10,13,16-docosapentaenoate
Methyl glyoxal
Methyl nitrate
Methyl nitrite
Methyl(methyl-4-deoxy-2,3-di-O-methylál-threo-hex-4-enopyranosid)uronate
Methyl(methyl-4-deoxy-2-O-methylál-threo-hex-4-enolpyranosid)uronate
Methylamine, N,N-dimethyl-
Methyl-methoxy-hydroxymethyl-amine
Methylphosphonic acid, fluoroanhydride, (2-isopropyl-5-methylcyclohexyl) ester
Methylphosphonic acid, mono-(2,2-dimethylcyclohexyl) ester
Methyltartronic acid
m-Menthane, (1S,3S)-(+)-
N-(2-Methyl-2H-tetrazol-5-yl)-acetamide
N-(2-Methylacryloyl)imidazola
N-(Trifluoracetyl)-O,O',O''-tris(trimethylsilyl)epinephrine
N-(Trifluoroacetyl)-N,O,O',O''-tetrakis(trimethylsilyl)norepinephrine
N,N,O-Triacetylhydroxylamine
N-[4-(2,5-Dimethyl-pyrrol-1-yl)-furazan-3-yl]-acetamide
Naphthalene
Naphthalene, 1-(1-cyclohexen-1-yl)-
Naphthalene, 1,2,3,4-tetrahydro-
Naphthalene, 1,2,3,4-tetrahydro-1,1,6-trimethyl-
Naphthalene, 1,2,3,4-tetrahydro-1,1-dimethyl-
Naphthalene, 1,2,3,4-tetrahydro-1,4-dimethyl-
Naphthalene, 1,2,3,4-tetrahydro-1,6,8-trimethyl-
Naphthalene, 1,2,3,4-tetrahydro-1,8-dimethyl-
Naphthalene, 1,2,3,4-tetrahydro-1-methyl-
Naphthalene, 1,2,3,4-tetrahydro-1-methyl-8-(1-methylethyl)-
Naphthalene, 1,2,3,4-tetrahydro-2,7-dimethyl-
Naphthalene, 1,2,3,4-tetrahydro-2-methyl-
Naphthalene, 1,2,3,4-tetrahydro-5,6-dimethyl-
Naphthalene, 1,2,3,4-tetrahydro-5-methyl-
Naphthalene, 1,2,3,4-tetrahydro-6,7-dimethyl-
Naphthalene, 1,2,3,4-tetrahydro-6-propyl-
Naphthalene, 1,2,3-trimethyl-4-propenyl-, (E)-
Naphthalene, 1,3-dimethyl-
Naphthalene, 1,4,5-trimethyl-
Naphthalene, 1,4-dimethyl-
Naphthalene, 1,6,7-trimethyl-
Naphthalene, 1-ethyl-1,2,3,4-tetrahydro-
Naphthalene, 1-methyl-
Naphthalene, 2,6-dimethyl-
Naphthalene, 2,6-dimethyl-3-octyl-
Naphthalene, 2-ethyl-
Naphthalene, 2-ethyldecahydro-
Naphthalene, 2-methyl-
Naphthalene, 5-butyl-1,2,3,4-tetrahydro-
Naphthalene, 5-ethyl-1,2,3,4-tetrahydro-
Naphthalene, 6-ethyl-1,2,3,4-tetrahydro-
Naphthalene, decahydro-, trans-
Naphthalene, decahydro-1,1-dimethyl-
Naphthalene, decahydro-1,6-dimethyl-
Naphthalene, decahydro-2,2-dimethyl-
Naphthalene, decahydro-2,3-dimethyl-
Naphthalene, decahydro-2,6-dimethyl-
Naphthalene, decahydro-2-methyl-
Naphtho[2,1-b]furan
Naphtho[3,4:2,3]bornene
N-Benzoylimidazole
n-Butyl ether
Neopentane
N-Ethyl-2-benzyloxycarbonylazetidine
n-Heptadecylcyclohexane
n-Heptyl methylphosphonofluoridate
n-Hexadecanoic acid
n-Hexane
n-Hexylmethylamine
N-Methoxy-N-acetyl-1-methyl-1-carbomethoxyethylamine
N-Methyl-2-isopropoxycarbonylazetidine
N-Methyl-N'-nitroguanidine
N-Methyltaurine
N-Morpholinomethyl-isopropyl-sulfide
n-Octanoic acid isopropyl ester
Nonadecane
Nonadecane, 2-methyl-
Nonanal
Nonane
Nonane, 2-methyl-
Nonane, 3,7-dimethyl-
Nonane, 3-methyl-
Nonane, 4-methyl-
Nonane, 5-methyl-5-propyl-
Nonanoic acid, 2,4-dimethyl-, methyl ester
Nonanoic acid, 5-methyl-, ethyl ester
Nonanoic acid, ethyl ester
Nonanoic acid, methyl ester
n-Pentadecylcyclohexane
n-Propyl acetate
n-Propyl acrylate
n-Propyl fluoride
n-Tridecylcyclohexane
O-Benzoylbenzohydroximidoyl chloride
Oct-5-en-2-ol, 8-(1,4,4a,5,6,7,8,8a-octahydro-2, 5, 5, 8a-tetramethylnaphth-1-yl)-6-methyl-
Octadecane
Octadecane, 2-methyl-
Octadecanoic acid, ethyl ester
Octanal
Octane, 1,1,1,2,2,5,5,6,6-nonafluoro-
Octane, 2,2,6-trimethyl-
Octane, 2,3,6,7-tetramethyl-
Octane, 2,3,7-trimethyl-
Octane, 2-bromo-
Octane, 3,5-dimethyl-
Octane, 3-methyl-
Octane, 4-ethyl-
Octane, 4-methyl-
Octane, 5-ethyl-2-methyl-
Octanoic acid
Octanoic acid, 3-methylbutyl ester
Octanoic acid, ethyl ester
Octanoic acid, hexyl ester
Octanoic acid, methyl ester
o-Cymene
o-Isopropylhydroxylamine
Oleanitrile
Oleic Acid
Oxacyclotetradeca-4,11-diyne
Oxalic acid
Oxalic acid, allyl decyl ester
Oxalic acid, allyl heptyl ester
Oxalic acid, allyl isobutyl ester
Oxalic acid, allyl nonyl ester
Oxalic acid, allyl octadecyl ester
Oxalic acid, butyl cyclobutyl ester
Oxalic acid, butyl cyclohexylmethyl ester
Oxalic acid, cyclobutyl ethyl ester
Oxalic acid, cyclohexylmethyl ethyl ester
Oxalic acid, cyclohexylmethyl propyl ester
Oxalic acid, heptyl propyl ester
Oxalic acid, pentyl 2-phenylethyl ester
Oxazole, 4,5-dimethyl-
Oxetane, 2,3,4-trimethyl-, (2à,3à,4á)-
Oxetane, 2,4-dimethyl-, trans-
Oxime-, methoxy-phenyl-_
Oxirane, (3-methylbutyl)-
Oxirane, (ethoxymethyl)-
Oxirane, (fluoromethyl)-
Oxirane, 2-methyl-3-(1-methylethyl)-
Oxirane, propyl-
Oxirane-2-carboxylic acid, ethyl ester
o-Xylene
Paraldehyde
p-Cresol
p-Cymene
Pent-3-enylamine
Pentaborane
Pentadecane
Pentadecane, 2,6,10-trimethyl-
Pentadecane, 2-methyl-2-phenyl-
Pentanal
Pentanamide
Pentanamide, N-(4-fluorophenyl)-
Pentane, 1-(1-ethoxyethoxy)-
Pentane, 1-[(1-methylethyl)thio]-
Pentane, 1-nitro-
Pentane, 2-[(1-methylethyl)thio]-
Pentane, 2-methyl-
Pentane, 3-ethoxy-
Pentane, 3-methyl-
Pentanedinitrile
Pentanoic acid
Pentanoic acid, 10-undecenyl ester
Pentanoic acid, 2-hydroxy-4-methyl-, ethyl ester
Pentanoic acid, 2-methyl-
Pentanoic acid, 2-methyl-, ethyl ester
Pentanoic acid, 2-methyl-, methyl ester
Pentanoic acid, 2-methyl-4-oxo-, ethyl ester
Pentanoic acid, 3-hydroxy-4-methyl-, ethyl ester
Pentanoic acid, 3-methyl-
Pentanoic acid, 3-methyl-, ethyl ester
Pentanoic acid, 3-methyl-, methyl ester
Pentanoic acid, 3-methylbutyl ester
Pentanoic acid, 4-methyl-, ethyl ester
Pentanoic acid, 4-oxo-
Pentanoic acid, 4-oxo-, ethyl ester
Pentanoic acid, ethyl ester
Perylene, 1,2,3,3a,4,5,6,7,8,9,9a,10,11,12-tetradecahydro-
Phenanthrene
Phenanthrene, 1,2,3,4,4a,9,10,10aà-octahydro-1,1,4aá-trimethyl-
Phenanthrene, 1-methyl-
Phenanthrene, 2,3,5-trimethyl-
Phenanthrene, 2,3-dimethyl-
Phenanthrene, 2,4,5,7-tetramethyl-
Phenanthrene, 2,5-dimethyl-
Phenanthrene, 2-methyl-
Phenanthrene, 3,4,5,6-tetramethyl-
Phenanthrene, 4,5-dimethyl-
Phenanthrene, 4-bromo-
Phenanthrene, 9-butyl-1,2,3,4,5,6,7,8-octahydro-
Phenanthrene, 9-dodecyltetradecahydro-
Phenanthridinium, 5,6-dimethyl-, iodide
Phenelzine
Phenol
Phenol, 2,2'-methylenebis[6-(1,1-dimethylethyl)-4-methyl-
Phenol, 2,4,6-tris(1-methylethyl)-
Phenol, 3-(2-phenylethenyl)-, (E)-
Phenol, 3,4,5-trimethyl-, methylcarbamate
Phenol, 3-butoxy-
Phenol, 4-(3,7-dimethyl-3-ethenylocta-1,6-dienyl)-
Phenylethyl Alcohol
Phenylmethanediol dipropanoate
Phosphine, (trifluoromethyl)-
Phosphonic acid, decyl-
Phosphoric triamide, N,N',N''-tris(hydrazinocarbonyl)-
Phthalic acid, butyl cyclobutyl ester
Phthalic acid, di(2,3-dimethylphenyl) ester
Phthalic acid, di(hex-3-yl) ester
Piperoxan
Pregnan-3-one, (5à)-
Pregnane
Prop-2-en-1-one, 1-(6,6-dimethylbicyclo[3.1.1]hept-2-en-2-yl)-
Propanal
Propanal, 2-methyl-
Propanamide
Propanamide, N-acetyl-
Propanamide, N-methyl-
Propane, 1-(1-methylethoxy)-
Propane, 1,1,3,3-tetraethoxy-
Propane, 1,1,3,3-tetramethoxy-
Propane, 1,1,3-triethoxy-
Propane, 1,1'-[ethylidenebis(oxy)]bis[2-methyl-
Propane, 1,1-diethoxy-
Propane, 2-(ethenyloxy)-
Propane, 2-ethoxy-
Propane, 2-methoxy-
Propane, 2-methoxy-2-methyl-
Propane, 2-methyl-1-nitro-
Propane, 2-methyl-2-nitro-
Propane-1,1-diol diacetate
Propanedioic acid, amino-, diethyl ester
Propanenitrile, 3,3'-oxybis-
Propanoic acid, 1-methylethyl ester
Propanoic acid, 2-(1-ethoxyethoxy)-, ethyl ester
Propanoic acid, 2-(methoxymethoxy)-
Propanoic acid, 2,2-dimethyl-, methyl ester
Propanoic acid, 2-chloro-, ethyl ester
Propanoic acid, 2-hydroxy-, 2-methylpropyl ester
Propanoic acid, 2-hydroxy-, ethyl ester, (S)-
Propanoic acid, 2-hydroxy-2-methyl-
Propanoic acid, 2-hydroxy-2-methyl-, ethyl ester
Propanoic acid, 2-methyl-
Propanoic acid, 2-methyl-, 3-methylbutyl ester
Propanoic acid, 2-methyl-, anhydride
Propanoic acid, 2-methylpropyl ester
Propanoic acid, 2-octyl ester, (R or S)
Propanoic acid, 2-oxo-
Propanoic acid, 2-oxo-, ethyl ester
Propanoic acid, 3-amino-2-methyl-
Propanoic acid, 3-cyano-, methyl ester
Propanoic acid, 3-hydroxy-, hydrazide
Propanoic acid, anhydride
Propanoic acid, ethenyl ester
Propanoic acid, ethyl ester
Propanoic acid, pentyl ester
Protriptyline
Pyrazine, 2,3-diethyl-5-methyl-
Pyrazine, 2,3-dimethyl-
Pyrazine, 2,5-dimethyl-
Pyrazine, isopropenyl-
Pyrazine, tetramethyl-
Pyridine
Pyridine, 4-(1-pyrrolidinyl)-
Pyridine-3-carboxamide, 1,2-dihydro-4,6-dimethyl-2-thioxo-
Pyrimidine, 2-methyl-
Pyrrolidine, 3-methyl-
sec-Butyl acetate
Semustine
Silane, 1,2-ethanediylbis[triethenyl-
Silane, diethoxydimethyl-
Silane, difluorodimethyl-
Silane, dimethoxydimethyl-
Silane, dimethoxymethyl-
Silane, dimethyl(tetrahydrofurfuryloxy)ethoxy-
Silane, ethoxytrimethyl-
Silane, ethyltrimethyl-
Silane, methoxytrimethyl-
Silane, trichlorodocosyl-
Silane, triethylfluoro-
Silane, triethylmethoxy-
Silane, trimethyl(1-methylethoxy)-
Silane, trimethyl(propoxymethyl)-
Silane, trimethyl[(tetrahydrofurfuryl)oxy]-
Silanediol, dimethyl-
Silanol, dimethyl-
Silanol, trimethyl-, acetate
Silanol, trimethyl-, formate
Silicon tetrafluoride
Spiro[2.3]hexan-5-one, 4,4-diethyl-
Spiro[2-cyclohexene-1,1'-[1H]indene]-4,6'(2'H)-dione, 2',3'-diethyl-4',5'-dihydro-
Spiro[3.6]deca-5,7-dien-1-one,5,9,9-trimethyl
Spiro[4.5]dec-7-ene, 1,8-dimethyl-4-(1-methylethenyl)-, [1S-(1à,4á,5à)]-
Spiro[adamantane-2,2'(5'H)-furan]-5'-one, 3',4'-dihydro-
Squalene
Stearyltrimethylammonium chloride
Styrene
Styrene, 2,3,5,6-tetraethyl-4-vinyl-
Succinic acid, di(pent-4-enyl) ester
Succinic acid, pentyl propyl ester
Succinic anhydride
Sulfur dioxide
Sulfurous acid, 2-ethylhexyl heptadecyl ester
Sulfurous acid, 2-ethylhexyl hexyl ester
Sulfurous acid, butyl isobutyl ester
Sulfurous acid, diethyl ester
Sulfurous acid, isohexyl 2-pentyl ester
Sulphuric acid dibutyl ester
Butylhydroquinone
tert-Butyl-[2-[2-(2-ethoxyethoxy)ethoxy]ethoxy]dimethylsilane
Tetrachloroethylene
Tetracyclo[10.2.1.0(2,11).0(4,9)]pentadeca-2(11),6,13-triene-5,8-dione
Tetracyclo[16.1.0.0(2,9).0(10,17)]nonadeca-2(9),10(17)-diene, 19,19-dimethyl-
Tetradecane
Tetradecane, 1-iodo-
Tetradecanoic acid, ethyl ester
Tetrahydro[2,2']bifuranyl-5-one
Tetrahydrofuran
Tetramethylfuran
Tetrasiloxane, decamethyl-
Tetrazolo[1,5-a]pyridine, 6-(hexamethylenimino)-
Thietane
Thioacetic acid
Thiocyanic acid, methylene ester
Thiophene, 2-methyl-5-propyl-
Thiophene, 3-methyl-
Thiophene, tetrahydro-
Thiophene, tetrahydro-2,5-dimethyl-, 1,1-dioxide
Thiourea, (phenylmethyl)-
Threo-3-bromo-2-pentanol
Toluene
trans-1-Chloro-1,3-dimethylsilacyclohexane
trans-1-Phenyl-1-pentene
trans-2,4-Dimethylthiane, S,S-dioxide
trans-2-Nitrocinnamic acid
trans-4a-Methyl-decahydronaphthalene
trans-Chrysanthemal
trans-Rose oxide
Triallylsilane
Tributyl acetylcitrate
Tricyclo[8.4.1.1(4,9)]hexadeca-4,6,8,10,12,14-hexaene-2,3-dione
Tridecane
Triethyl borate
Trifluoromethylthiocyanate
Trimethyl(3,3-difluoro-2-propenyl)silane
Trimethyl[4-(1,1,3,3,-tetramethylbutyl)phenoxy]silane
Trimethylene oxide
Trimethylsilyl 2-(2-methoxyethoxy)acetate
Trimethylsilyl fluoride
Trimethylsilyloxycyclobutane
Tris(ethanesulfonyl)methane
Trisiloxane, 1,1,3,3,5,5-hexamethyl-
Trisulfide, dipropyl
Trithiocarbonic acid, ethyl 2,4-dioxopentan-3-yl ester
Undecane
Undecane, 2,4-dimethyl-
Undecane, 2,6-dimethyl-
Undecane, 2-methyl-
Undecane, 3,8-dimethyl-
Undecane, 3-methyl-
Undecane, 4-methyl-
Urea, 1-acetyl-3-benzyl-
Urea, 2-propenyl-
Urea, tetraethyl-
Urea, trimethyl-N-(prop-2-en-1-ylideneamino)-
Vanillin, tert-butyldimethylsilyl ether
Vinylcyclohexyl ether
Vinyltris(cyclopropyl)silane

## Sheet: Fen
Neoclovene, dihydro-
Nortrachelogenin
3-Carene, 4-isopropenyl-
5-Methyl-2-hexanol
(1,4-Dimethylpent-2-enyl)benzene
(2,2,6-Trimethyl-bicyclo[4.1.0]hept-1-yl)-methanol
(2,4,6-Trimethylcyclohexyl) methanol
(2-Aziridinylethyl)amine
(2-Benzyloxy-2-oxiran-2-ylethoxy)-t-butyldimethylsilane
(2-Methyl[1,3]dioxolan-2-yl)thioacetic acid, S-[3-(2-methyl[1,3]dioxolan-2-yl)-2-oxopropyl] ester
(2-Methylbutyl)cyclohexane
(2S,4R)-p-Mentha-[1(7),8]-diene 2-hydroperoxide
(2S,6R,7S,8E)-(+)-2,7-Epoxy-4,8-megastigmadiene
(2Z,4E)-3,7,11-Trimethyl-2,4,10-dodecatriene
(3H)Indazole, 3,3-dimethyl-
(3-Methyl-oxiran-2-yl)-methanol
(4-Methylphenyl) methanol, 1-methylpropyl ether
5,9-Dimethylspiro[3.5]nonan-1-one
(5-Ethylcyclopent-1-enyl)methanol
(5Z)-3-Methyl-1,5-heptadiene
(7,7-Dimethyl-2-oxobicyclo[2.2.1]hept-1-yl)-methanesulfonyl chloride
(Aminomethyl)cyclopropane
(E)-1-(2,3,6-trimethylphenyl)buta-1,3-diene (TPB, 1)
(E)-1-Phenyl-1-butene
(E)-2-Hexenyl tiglate
(E)-4-Oxohex-2-enal
(E)-9-Octadecenoic acid ethyl ester
(R)-2-Benzylamino-1-butanol
(R)-2-Pentanol
(R)-3-Methyl-2-butanol
(S)-1,2-Propanediol
(S)-2-Pentanol
(S)-Isopropyl lactate
(Z)-Difluorodiazene
(Z,Z)-3,6-Nonadienal
[(1-Methoxypropan-2-yl)oxy]trimethylsilane
1-((4-Methylphenyl)sulfonylamino)-4,5,6,7(1H)-tetrahydrobenzo(d)triazole
1-(1,2-Dimethyl-cyclopent-2-enyl)-ethanone
1-(1-Ethyl-2,3-dimethyl-cyclopent-2-enyl)-ethanone
1-(2-Hydroxyethoxy)-2-(vinylthio)ethane
1-(2-Hydroxyethyl)-1,2,5,5-tetramethyl-cis-decalin(1R,2S,4as,8as)
1-(3,4-Dihydro-2-naphthyl)-pyrrolidine
1,1,1,3,5,7,7,7-Octamethyl-3,5-bis(trimethylsiloxy)tetrasiloxane
1,1,3,3,5-Pentamethylcyclohexane
1,1,3a-Trimethyl-1a,3a,5,6-tetrahydro-1H-cyclopropa[c]pentalen-4-one
1,1,3-Trimethoxypropane
1,1,4,5,6-pentamethyl-2,3-dihydro-1H-indene
1,1,4-Trimethylcyclohexane
1,1,6,6-Tetramethylspiro[4.4]nonane
1,1,6-trimethyl-3-methylene-2-(3,6,9,13-tetramethyl-6-ethenye-10,14-dimethylene-pentadec-4-enyl)cyclohexane
1,11-Dodecadiyne
1,11-Hexadecadiyne
1,12-Tridecadiene
1,1'-Bicyclohexyl, 2-butyl-
1,1'-Bicyclopentyl
1,1'-Bicyclopentyl, 2-hexadecyl-
1,1-Ethanediol, diacetate
1,2,3,4,5,6,7,8-Octahydrotriphenylene
1,2,3,4-Tetrahydro-1-methyl-4-oxoquinazoline
1,2,3-Thiadiazole, 5-methyl-
1,2,4,5-Tetrazine, 3,6-dimethyl-
1,2,4,5-Tetrazine, 3,6-diphenyl-
1,2,4,5-Tetroxane, 3,3,6,6-tetramethyl-
1,2,4-Metheno-1H-cyclobuta[b]cyclopenta[d]furan, 2,2a,3a,4,6a,6b-hexahydro-3a-methyl-
1,2,4-Triazolo[4,3-b]pyridazine, 6-methyl-
1,2-Benzenediamine, 4-methyl-
1,2-Dicyclohexylbutane
1,2-Dimethoxy-ethene
1,2-Dipropylcyclopropene
1,2-Epoxy-3-propyl acetate
1,2-Ethanediol
1,2-Ethanediol, monoformate
1,2-Propanediol diformate
1,2-Propanediol, dinitrate
1,3,2-Dioxarsenane, 2-ethyl-
1,3,5,7-Cyclooctatetraene
1,3,5-Cycloheptatriene
1,3,5-Cycloheptatriene, 6-methyl-1-(6-methyl-1,3,5-cycloheptatrien-1-yl)-
1,3,5-Cycloheptatriene, 7,7-dimethyl-
1,3,5-Triazine-2,4(1H,3H)-dione, 6-(2-methylphenylamino)-
1,3,5-Trioxane
1,3,6,10-Cyclotetradecatetraene, 3,7,11-trimethyl-14-(1-methylethyl)-, [S-(E,Z,E,E)]-
1,3,6-Heptatriene, 2,5,5-trimethyl-
1,3,7,11-Cyclotetradecatetraene, 2-methyl-
1,3-Benzenediamine, 4-methyl-
1,3-Benzenediol, o-(4-butylbenzoyl)-o'-isobutoxycarbonyl-
1,3-Benzenediol, o-(4-butylbenzoyl)-o'-propargyloxycarbonyl-
1,3-Butadiene, 2-ethyl-
1,3-Butanediol, (R)-
1,3-Butanediol, (S)-
1,3-Cyclohexadiene-1-carboxaldehyde, 2,6,6-trimethyl-
1,3-Cyclopentadiene, 5-(1,1-dimethylethyl)-
1,3-dimethyl-2-phenyl-naphthalene
1,3-Dimethyl-5-pentamethyldisilyloxycyclohexane
1,3-Dimethyladamantan-5-carboxylic acid, ethyl ester
1,3-Dioxan-4-one, 2-heptyl-6-methyl
1,3-Dioxane, 2-methyl-
1,3-Dioxepane, 2-heptyl-
1,3-Dioxepane, 2-pentadecyl-
1,3-Dioxolan-2-one
1,3-Dioxolane, 2-(phenylmethyl)-
1,3-Dioxolane, 2,4,5-trimethyl-
1,3-Dioxolane, 2-butyl-2-ethyl-
1,3-Dioxolane, 2-heptyl-
1,3-Dioxolane, 2-methoxymethyl-2,4,5-trimethyl-
1,3-Heptadiene, 3-ethyl-2-methyl-
1,3-Hexadiene, 3-ethyl-2,5-dimethyl-
1,3-Hexadiene, 3-ethyl-2-methyl-
1,3-Pentadien-2-ol, 4-methyl-, acetate
1,3-Propanediol, tert-butyldimethylsilyl ether
1,3-Propanediol, trimethylsilyl ether
1,4 Benzodioxan-6-amine
1,4-Butanediol
1,4-Dihydrothujopsene-(I1)
1,4-Dimethyl-2-phenyl-naphthalene
1,4-Dioxane
1,4-Dioxane, 2,3-dimethoxy-
1,4-Dioxane-2,5-dione, 3,6-dimethyl-
1,4-Dioxane-2,5-dione, 3,6-dimethyl-, (3S-cis)-
1,4-Dioxane-2,6-dione
1,4-Dioxaspiro[4.5]decane, 8-ethoxy-
1,4-Ethanonaphthalene, 1,2,3,4-tetrahydro-
1,4-Heptadiene, 3,3,6-trimethyl-
1,4-Methanoazulene-9-methanol, decahydro-4,8,8-trimethyl-, [1S-(1à,3aá,4à,8aá,9R*)]-
1,4-Pentadiene, 2,3,3-trimethyl-
1,4-Undecadiene, (Z)-
1,5,9-Decatriene, 2,3,5,8-tetramethyl-
1,5-Diphenyl-2H-1,2,4-triazoline-3-thione
1,5-Heptadiene, 2-methyl-, (E)-
1,5-Heptadiene-3,4-diol, 2-methyl-
1,5-Hexadiene, 2,5-dipropyl-
1,5-Hexadiene, 3,3,4,4-tetrafluoro-
1,5-Hexadiene, 3-methyl-
1,6-Octadien-3-ol, 3,7-dimethyl-
1,6-Octadiene, 5,7-dimethyl-, (R)-
1,7-Dimethyl-4-(1-methylethyl)cyclodecane
1,7-Dimethyldibenzothiophene
1,8,15,22-Tricosatetrayne
1,8-Nonadiene, 2,7-dimethyl-5-(1-methylethenyl)-
1,E-8,Z-10-Hexadecatriene
1-[3-(2,6,6-Trimethyl-cyclohex-2-enyl)-4,5-dihydro-3H-pyrazol-4-yl]-ethanone
10,12,14-Nonacosatriynoic acid
10,12-Octadecadiynoic acid
10-12-Pentacosadiynoic acid
10-Heneicosene
10-Methylene-tricyclo[4.3.1.1(2,5)]undecane
10-Undecenoic acid, octyl ester
11,14-Octadecadiynoic acid, methyl ester
11-Dodecen-2-one
11-Dodecenol
11-Tetradecen-1-ol, acetate, (Z)-
11-Tricosene
15-Isobutyl-(13àH)-isocopalane
17-Octadecynoic acid
1b,5,5,6a-Tetramethyl-octahydro-1-oxa-cyclopropa[a]inden-6-one
1-Butaneboronic acid
1-Butanol
1-Butanol, 2,2-dimethyl-
1-Butanol, 2-methyl-
1-Butanol, 2-methyl-, (S)-
1-Butanol, 2-methyl-, acetate
1-Butanol, 3-methyl-
1-Butanol, 3-methyl-, acetate
1-Butanol, 3-methyl-, formate
1-Butanol, 3-methyl-, propanoate
1-Butanol, 4-(1-methylethoxy)-
1-Butanol, 4-butoxy-
1-Butanone, 2-hydroxy-1-phenyl-
1-Buten-3-one, 1-(2-carboxy-4,4-dimethylcyclobutenyl)-
1-Butene, 1-(methylthio)-, (E)-
1-Butene, 1-methoxy-
1-Butene, 3-methyl-
1-Butyne, 3-ethoxy-3-methyl-
1-Butyne, 3-methyl-
1-Chloro-2-ethoxyethane
1-Chloro-2-methyl-2-propanol
1-Cyclobutanone,2-(2-methyl-1-propenyl)
1-Cyclohexene-1-carboxaldehyde, 2,6,6-trimethyl-
1-Cyclohexyl-1-(1-naphthyl)-1-silacyclobutane
1-Cyclohexyl-1-(4-methylcyclohexyl)ethane
1-Cyclohexyl-1-pentyne
1-Cyclooctene, 3-bromo-
1-Cyclopentene-1-carboxylic acid
1-Decanol, 2-hexyl-
1-Decene, 8-methyl-
1-Docosene
1-Eicosyne
1-Ethyl-1-ethoxy-1-silacyclopentane
1-Ethyl-4-methoxy-9H-pyrido[3,4-b]indole
1-Ethyl-5-methylcyclopentene
1H-1,2,4-Triazol-3-amine, 1-ethyl-
1H-3a,7-Methanoazulene, octahydro-1,4,9,9-tetramethyl-
1H-Cyclopent[a]anthracene-3,8-diol, 2,3á,3a,4,5,6,11,11bá-octahydro-3aà-methyl-, (ñ)-
1H-Cycloprop[e]azulene, 1a,2,3,4,4a,5,6,7b-octahydro-1,1,4,7-tetramethyl-, [1aR-(1aà,4à,4aá,7bà)]-
1-Heptanol
1-Heptanol, 6-methyl-
1-Hepten-3-one
1-Hepten-4-ol
1-Hepten-6-one, 2-methyl-
1-Heptene
1-Heptene, 2-methyl-
1-Heptene, 3-methyl-
1-Hexadecanol, 2-methyl-
1-Hexanol
1-Hexanol, 2-ethyl-
1-Hexen-4-ol, 3-methyl-4-phenyl-
1-Hexene, 2,4,4-triethyl-
1-Hexene, 3,3,5-trimethyl-
1-Hexene, 3,4-dimethyl-
1-Hexene, 3-methyl-
1-Hexene, 4,5-dimethyl-
1H-Imidazole, 2-(diethoxymethyl)-1-methyl-
1H-Indazole-1-propanoic acid, 4,5,6,7-tetrahydro-
1H-Inden-1-one, 2,3-dihydro-3,4,7-trimethyl-
1H-Inden-1-one, octahydro-
1H-Indene, 1-(phenylmethylene)-
1H-Indene, 1-ethyl-2,3-dihydro-1-methyl-
1H-Indene, 1-ethylideneoctahydro-7a-methyl-, cis-
1H-Indene, 1-ethyloctahydro-7a-methyl-, (1à,3aá,7aà)-
1H-Indene, 2,3-dihydro-1,1,3-trimethyl-
1H-Indene, 2,3-dihydro-1,1,5-trimethyl-
1H-Indene, 2,3-dihydro-1,1-dimethyl-
1H-Indene, 2,3-dihydro-1,2-dimethyl-
1H-Indene, 2,3-dihydro-1,3-dimethyl-
1H-Indene, 2,3-dihydro-1,6-dimethyl-
1H-Indene, 2,3-dihydro-4,7-dimethyl-
1H-Indene, 2,3-dihydro-4-methyl-
1H-Indene, 2,3-dihydro-4-propyl-
1H-Indene, 2-butyl-3-hexyl-
1H-Indene, 2-butyl-5-hexyloctahydro-
1H-Indene, 3-ethyl-1-(1-methylethyl)-
1H-Indene, octahydro-, cis-
1H-Indene, octahydro-, trans-
1H-Indene, octahydro-5-methyl-
1H-Pyrazole
1H-Pyrazole, 3,5-dimethyl-1-phenyl-
1H-Pyrazole, 4,5-dihydro-5-propyl-
1H-Tetrazol-5-amine
1H-Tetrazole
1H-Tetrazole-1,5-diamine
1H-Trindene, 2,3,4,5,6,7,8,9-octahydro-1,1,4,4,7,7-hexamethyl-
1-Methyl-1-(2-hydroxyethyl)-1-silacyclobutane
1-Methyl-1-silacyclopentan-1-ol
1-Methyl-2-methylenecyclohexane
1-Methylcycloheptanol
1-Methylcycloheptene
1-Naphthalenemethanol, 1,2,3,4-tetrahydro-8-methyl-
1-Naphthalenepropanol, à-ethyldecahydro-5-(hydroxymethyl)-à,5,8a-trimethyl-2-methylene-, [1S-[1à(S*),4aá,5à,8aà]]-
1-Nonanol
1-Nonyne
1-Octanol
1-Octanol, 2,7-dimethyl-
1-Octen-3-ol
1-Octen-3-ol, methyl ether
1-Octene, 3,3-dimethyl-
1-Octene, 3,7-dimethyl-
1-Octyn-3-ol, 3-methyl-
1-Oxaspiro[4.5]dec-6-ene, 2,6,10,10-tetramethyl-
1-Pentanol
1-Pentanol, 2-ethyl-4-methyl-
1-Pentanol, 3-methyl-
1-Pentanol, 4-methyl-
1-Penten-3-ol
1-Penten-3-one
1-Penten-3-one, 2,4-dimethyl-
1-Pentene, 2-methyl-
1-Pentene, 5-nitro-
1-Phenanthrenecarboxylic acid, 1,2,3,4,4a,10a-hexahydro-1,4a-dimethyl-7-(1-methylethyl)-, methyl ester, [1R-(1à,4aá,10aà)]-
1-Phenyl-2-(4-methylphenyl)-diazene 1-oxide
1-Phenylbicyclo(4.1.0)heptane
1-Propanamine, 3-dibenzo[b,e]thiepin-11(6H)-ylidene-N,N-dimethyl-, S-oxide
1-Propanesulfonyl chloride
1-Propanol
1-Propanol, 2-(2-hydroxypropoxy)-
1-Propanol, 2,2-dimethyl-
1-Propanol, 2,2-dimethyl-, acetate
1-Propanol, 2-ethoxy-
1-Propanol, 3-ethoxy-
1-Propanone, 1-(2-furanyl)-
1-Propanone, 3-chloro-1-phenyl-
1-Propene, 1,2,3-trichloro-
1-Propene, 3-(ethenyloxy)-
1-Propene, 3,3-diethoxy-
1-Propene, 3,3'-oxybis-
1-Propene-1,2,3-tricarboxylic acid, tributyl ester
1-Propene-2-thiol, 1,1-diphenyl-
1R,2c,3t,4t-Tetramethyl-cyclohexane
1-Tetrazol-2-ylethanone
1-Triazene, 3,3-dimethyl-1-phenyl-
1-Undecyne
2(1H)-Naphthalenone, octahydro-4a,7,7-trimethyl-, cis-
2(1H)-Pyridinone
2-(2-Butoxyethoxy)acetic acid
2(3H)-Furanone, 5-butyldihydro-
2(3H)-Furanone, 5-ethenyldihydro-5-methyl-
2(3H)-Furanone, 5-ethoxydihydro-
2(3H)-Furanone, 5-ethyldihydro-
2(3H)-Furanone, dihydro-3-methylene-
2(3H)-Furanone, dihydro-4-methyl-
2(3H)-Furanone, dihydro-5-methyl-
2(3H)-Furanone, dihydro-5-pentyl-
2(3H)-Furanone, dihydro-5-propyl-
2-(3-methyl-2-cyclopenten-1-yl)-2-methylpropionaldehyde
2(5H)-Furanone, 4-methyl-5,5-bis(2-methyl-2-propenyl)-
2-(Butyliden-2-one)tetrahydrofuran
2-(Cyclopent-1-enyl)-thiophene
2-(Isopropyldisulfanyl)butane
2,2,3,3-Tetramethylcyclopropanecarboxylic acid, phenyl ester
2,2,3-Triethyloxirane
2,2,4,4-Tetramethyloctane
2,2-Diethoxyacetophenone
2,2-Dimethyl-3-heptene trans
2,2'-Dimethylbiphenyl
2,2-Dimethylpropionic acid, hexadecyl ester
2,3,3-Trimethyl-1-hexene
2,3-Butanediol
2,3-Butanediol, 2,3-dimethyl-
2,3-Butanediol, diacetate
2,3-Butanediol, dinitrate
2,3-Dihydrofluoranthene
2,3-Octanedione
2,4(3H,5H)-Furandione, 3-propyl-
2,4,4,6-Tetramethyl-6-phenylheptane
2,4,4-Trimethyl-1-hexene
2,4,6-Cycloheptatrien-1-one, 2-hydroxy-5-(3-methyl-2-butenyl)-4-(1-methylethenyl)-
2,4,6-Trimethyl-1-nonene
2,4a,8,8-Tetramethyldecahydrocyclopropa[d]naphthalene
2,4-Dimethyl-5-methylthiopent-4-en-2-ol
2,4-Heptadienal, (E,E)-
2,4-Pentanediol
2,5,6-Trimethyl-1,3-oxathiane
2,5,8- Trimethyl-1-nonen-3-yn-5-ol
2,5,8,11,14,17-Hexaoxaoctadecane
2,5,9-Tetradecatriene, 3,12-diethyl-
2,5-Dimethyl-[1,3]dioxane-4-carboxaldehyde
2,5-Dimethyl-2-(2-tetrahydrofuryl)tetrahydrofuran
2,5-Dimethyl-2-(3-methylbut-2-enyl)hex-4-enoic acid, ethyl ester
2,5-Furandione, 3,4-dimethyl-
2,5-Furandione, dihydro-3-methyl-
2,5-Hexanedione
2,5-Octadecadiynoic acid, methyl ester
2,5-Pyrrolidinedione, 1-hydroxy-
2,6,6-Trimethyl-2-cyclohexene-1,4-dione
2,6-Dimethyl-1-nonen-3-yn-5-ol
2,6-Dimethyl-3,5,7-octatriene-2-ol, Z,Z-
2,6-Octadiene, 2,4-dimethyl-
2,6-Octadiene, 2,6-dimethyl-
2,7-Methanonaphth[2,3-b]oxirene, 1a,2,7,7a-tetrahydro-, (1aà,2á,7á,7aà)-
2,7-Octanedione
2,9-Heptadecadiene-4,6-diyn-8-ol, (Z,E)-
2-[2-[2-[2-(2-Methoxyethoxy)ethoxy]ethoxy]ethoxy]ethyl acetate
2-[3-Carbethoxypropionamide]-3,4-dicarbethoxy-1-benzyloxymethyl pyrrole
2-[N-Aziridyl]methylpyrrole
2-Acetyl-2-methyltetrahydrofuran
2-Acetyl-5-methylfuran
2-Amino-1,3-propanediol
2-Amino-2-methyl-1,3-propanediol
2-Aminosuccinonitrile
2-Bromo dodecane
2-Bromononane
2-Butanamine, N-nitro-
2-Butanol
2-Butanol, (R)-
2-Butanol, 3-methyl-
2-Butanol, 3-methyl-, (S)-
2-Butanone, 3-methyl-
2-Butanone, 4-(2,6,6-trimethyl-2-cyclohexen-1-ylidene)-
2-Butanone, 4-(5-methyl-2-furanyl)-
2-Butanone, 4-(acetyloxy)-
2-Buten-1-ol, 3-methyl-
2-Butenal
2-Butenal, (E)-
2-Butenal, 2-methyl-
2-Butenal, 2-methyl-, (E)-
2-Butene-1,4-dione, 1,4-diphenyl-
2-Butenoic acid, 2-methyl-, 2-propenyl ester, (E)-
2-Butenoic acid, ethyl ester, (E)-
2-Butenoic acid, methyl ester, (Z)-
2-Butyl-3,4,5,6-tetrahydropyridine
2-Butynedinitrile
2-Chloroethyl methyl ether
2-Chloropropionamide
2-Cyclohexen-1-one
2-Cyclopenten-1-one
2-Cyclopenten-1-one, 2,3-dimethyl-
2-Cyclopenten-1-one, 2-methyl-
2-Cyclopentene-1-carboxylic acid, 1,2-dimethyl-, ethyl ester
2-Cyclopentene-1-carboxylic acid, 1,3-dimethyl-2-ethyl-, ethyl ester
2-Decenal, (E)-
2-Decene, 4-methyl-, (Z)-
2-Ethanolamine, 1,1,2-triphenyl-
2-ethenyl-3-ethylpyrazine
2-Ethoxy-3-chlorobutane
2-Ethoxyethyl acetate
2-Ethoxyethyl acrylate
2-Ethyl-2,3-dihydro-1H-indene
2-Ethylacrolein
2-Ethylhexyl acrylate
2-Ethynyl pyridine
2-Fluoroformyl-3,3,4,4-tetrafluoro-1,2-oxazetidine
2-Fluoropropene
2-Furaldehyde diethyl acetal
2-Furancarboxaldehyde, 5-methyl-
2-Furancarboxylic acid, 2-methoxyethyl ester
2-Furancarboxylic acid, ethyl ester
2-Furanmethanethiol, 5-methyl-
2-Furanmethanol
2-Furanmethanol, 5-ethenyltetrahydro-à,à,5-trimethyl-, cis-
2-Furanmethanol, acetate
2-Furanol, tetrahydro-
2H-Benz[e]inden-3-ol, 3,3a,4,5-tetrahydro-3a-methyl-, (3S-cis)-
2-Heptanol, (S)-
2-Heptanol, 5-ethyl-
2-Heptanol, 6-methyl-
2-Heptanone
2-Heptanone, 6-methyl-
2-Heptanone, 7,7-dichloro-
2-Heptenal, (Z)-
2-Heptenoic acid, ethyl ester, (E)-
2-Heptyne-4-one
2-Hexanamine, 4-methyl-
2-Hexanol
2-Hexanol, 2,3-dimethyl-
2-Hexanol, 3-methyl-
2-Hexanol, acetate
2-Hexanone
2-Hexene, 3,5,5-trimethyl-
2-Hexene, 4,4,5-trimethyl-
2-Hexene, 4-ethyl-2,3-dimethyl-
2-Hexenoic acid, ethyl ester
2-Hexyl-1-octanol
2H-Pyran, 2-(2,5-hexadiynyloxy)tetrahydro-
2H-Pyran, 3,4-dihydro-
2H-Pyran-2-one, tetrahydro-3,6-dimethyl-
2H-Pyran-2-one, tetrahydro-6,6-dimethyl-
2H-Thiopyran, tetrahydro-2-methyl-3-propyl-
2-Hydrazinoethanol
2-Hydroxy-2,5-dimethyl-hept-6-en-3-one
2-Hydroxy-2-methylbutyric acid
2-Hydroxy-5-methylbenzaldehyde
2-Hydroxyethyl vinyl sulfide
2-Isopropyl-10-methylphenanthrene
2-Isopropyl-3-vinyloxirane
2-Methoxy-2'-methyl-stilbene
2-Methoxyethyl pentanoate
2-Methoxy-N-methylethylamine
2-Methoxytetrahydrofuran
2-Methyl-5-hexen-3-ol
2-Methylheptanoic acid
2-Methyl-N-(1-methylethylidene)-4-[(1E)-1-pentadecenyl]-1,3,2-dioxaborinan-5-amine #
2-Myristynoyl pantetheine
2-Naphthalenemethanol, 1-ethyl-1,2,3,4-tetrahydro-2,3-dihydroxy-à,1,4,4-tetramethyl-
2-n-Butyl furan
2-n-Butylacrolein
2-Nonadecanone
2-Nonanol
2-Nonanone
2-Nonene
2-Nonene, (E)-
2-Nonenoic acid
2-n-Propylaziridine
2-Octanamine
2-Octanol
2-Octanol, (R)-
2-Octanol, (S)-
2-Octanol, acetate
2-Octanone
2-Octynoic acid
2-Oxopentacyclo[7.4.0.0(3,8).1(3,8).1(1,9)]trideca-4,6,10,12-tetraene
2-Pentadecanone, 6,10,14-trimethyl-
2-Pentene
2-Pentene, 1-ethoxy-4-methyl-, (Z)-
2-Pentene, 2,4,4-trimethyl-
2-Pentene, 4,4-dimethyl-, (Z)-
2-Pentenoic acid, 2-methyl-
2-Piperidinone, N-[4-bromo-n-butyl]-
2-Propanamine, N-hydroxy-
2-Propanethiol
2-Propanol, 1-(1-methylethoxy)-
2-Propanol, 1-(2-methoxy-1-methylethoxy)-
2-Propanol, 1-(2-propenyloxy)-
2-Propanol, 1,3-dimethoxy-
2-Propanol, 1-bromo-
2-Propanol, 1-chloro-, phosphate (3:1)
2-Propanol, 1-chloro-3-methoxy-
2-Propanone, 1-(acetyloxy)-
2-Propanone, 1-(ethylthio)-
2-Propanone, 1-hydroxy-
2-Propenal
2-Propenal, 3-phenyl-
2-Propenoic acid, 2-methyl-, 2-propenyl ester
2-Propenoic acid, anhydride
2-Propenoic acid, butyl ester
2-Propenoic acid, ethenyl ester
2-Propynenitrile, 3-fluoro-
2-Pyrazoline, 4-ethyl-1-isopropyl-
2-Pyridinamine, 3,6-dimethyl-
2-Pyridinealdoxime
2-sec-Butyl-3-methyl-1-pentene
2-t-Butyl-5-propyl-[1,3]dioxolan-4-one
2-t-Butyl-6-chloromethyl-[1,3]dioxan-4-one
2-Tetrazoline-5-thione, 1-cyclohexyl-4-(morpholinomethyl)-
2-Thiopheneacetic acid, 3-methylbutyl ester
2-Thiophenepropanenitrile
2-Undecanethiol, 2-methyl-
2-Undecen-4-ol
2-Undecene, 2,5-dimethyl-
2-Undecyne
3(2H)-Thiophenone, dihydro-2-methyl-
3-(2-Methyl-propenyl)-1H-indene
3-(Cyclopent-1-enyl)-thiophene
3-(Methylthio)propanoic acid ethyl ester
3,3,3-Trifluoropropene
3,3,5,5-Tetramethylcyclopentene
3,3'-Bifuran, 2,2',3,3'-tetrahydro-
3,3-Diethoxy-1-propanol
3,3-Diethoxy-1-propyne
3,3-Dimethylacrylic acid
3,4,4-Trimethyl-1-penten-3-ol
3,4-Dimethylcumene
3,4-Hexadienal, 2-butyl-2-ethyl-5-methyl-
3,4-Hexanedione
3,4-Octadiene, 7,7-dimethyl-
3,5,5-Trimethyl-1-hexyl methylphosphonofluoridate
3,5-Decadiene, 2,2-dimethyl-, (Z,Z)-
3,5-Diketo-1,6-heptadiene
3,5-Dimethyl-2-octanone
3,5-Octadien-2-one, (E,E)-
3,6-Dimethyl-4H-furo[3,2-c]pyran-4-one
3,6-Dioxa-2,4,5,7-tetrasilaoctane, 2,2,4,4,5,5,7,7-octamethyl-
3,7,11,Trimethyl-8,10- dodecedienylacetate
3,7-Dimethyldibenzothiophene
3,9-Dodecadiyne
3-Acetamidofuran
3-Acetyl-2,5-dimethyl furan
3á-Methyl-trans-hexahydrophthalide
3-Buten-1-ol, trimethylsilyl ether
3-Buten-2-ol
3-Buten-2-one, 3-methyl-
3-Butyn-2-ol, 2-methyl-
3-Butynylbenzene
3-Cyclopropylcarboxy-6-ethyldecane
3-Decene, 2,2-dimethyl-, (E)-
3-Decyne
3-Dodecene, (E)-
3-Ethenyl-3-methylcyclopentanone
3-Ethyl-2-pentanol
3-Ethyl-3,4-dihydro-2(1H)-quinoxalinone
3-Ethyl-3-methylheptane
3-Ethyl-3-octene
3-Ethyl-3-phenyl-1-pentene
3-Ethyl-4-nonanol
3-Ethyl-4-octene
3-Ethylcyclopentanone
3-Ethylthio-1-propene
3-Furaldehyde
3-Furanol, tetrahydro-
3H-3,10a-Methano-1,2-benzodioxocin-3-ol, octahydro-7,7-dimethyl-, (3à,6aá,10aá)-
3-Heptadecanone
3-Heptadecen-5-yne, (Z)-
3-Heptanol, 4-methyl-
3-Heptanone
3-Heptanone, 4-methyl-
3-Hepten-2-one, (Z)-
3-Heptene, 4-propyl-
3-Heptenoic acid, ethyl ester, (E)-
3-Hexadecyne
3-Hexanol, 2,2-dimethyl-
3-Hexanone
3-Hexanone, 4-methyl-
3-Hexen-1-ol, (Z)-
3-Hexenal, (Z)-
3-Hexene, (E)-
3-Hydroxy-2-methylbenzaldehyde
3-Hydroxy-3-phenylbutan-2-one
3-Hydroxy-4-methoxybenzaldehyde, tert-butyldimethylsilyl ether
3-Hydroxybutanamide, N-phenylmethoxy-
3-Methoxy-2,2-dimethyloxirane
3-Methyl-1-[(1H)-1,2,4-triazol-1-yl]butan-2-one
3-Methyl-2-butenoic acid, cyclobutyl ester
3-Methyl-2-hexene
3-Methyl-3-hexene
3-Methyl-5-(1,4,4-trimethylcyclohex-2-enyl)pentan-1-ol
3-Methylbenzothiophene
3-Methylbut-2-enoic acid, 2-dimethylaminoethyl ester
3-Methylcyclohexylamine,c&t
3-Methylphenylacetylene
3-Methylpyridazine
3-Nitro-1-phenyl-1-butanone
3-Nonanone
3-Octadecyne
3-Octanone
3-Octen-2-one, (E)-
3-Octene, 2,6-dimethyl-
3-Octene, 4-ethyl-
3-Octyne
3-Octyne, 2,2,7-trimethyl-
3-Octyne, 5-methyl-
3-Octyne, 7-methyl-
3-Oxatricyclo[20.8.0.0(7,16)]triaconta-1(22),7(16),9,13,23,29-hexaene
3-Pentanol
3-Pentanol, 2,4-dimethyl-
3-Pentanone, 2,2-dimethyl-
3-Pentanone, 2-methyl-4-phenyl-
3-Penten-1-ol, 3-methyl-
3-Penten-2-ol
3-Penten-2-one, (E)-
3-Penten-2-one, 3-methyl-
3-Phenyl-1H-pyrazole-4-carbaldehyde
3-Phenyl-1-propanol, acetate
3-Picoline, 5-(tert-butylthio)-
3-Pyridinecarbonitrile, 1,4-dihydro-1-methyl-
3-Pyridinecarbonitrile, 6-ethyl-1,2-dihydro-5-methyl-2-oxo-
3-Tetradecene, (Z)-
3-Tetradecyne
3-Thietanol
3-Thiophenecarboxaldehyde
3-Tridecene
3-Trifluoroacetoxy-6-ethyldecane
3-Undecene, (Z)-
3-Undecene, 9-methyl-, (E)-
3-Undecyne
4,4,5,6-Tetramethyltetrahydro-1,3-oxazin-2-thione
4,5-Dihydro-5-methyl-4,4-pentamethylene-2-phenyl-1,3-oxazin-6-one
4,5-Nonadiene, 2-methyl-
4,6,6-Trimethyl-2-(3-methylbuta-1,3-dienyl)-3-oxatricyclo[5.1.0.0(2,4)]octane
4',6'-Dimethoxy-2',3'-dimethylacetophenone
4,7,10,13,16,19-Docosahexaenoic acid, methyl ester, (all-Z)-
4,7-Methano-1H-indene, octahydro-
4,8,12,16-Octadecatetraen-1-ol, 4,9,13,17-tetramethyl-
4-[9,10-Dihydrophenanthren-2-yl]-n-butanol
4a,10a-Methanophenanthren-9á-ol, 11-syn-bromo-1,2,3,4,4a,9,10,10a-octahydro-
4-Acetoxy-3-methoxystyrene
4-Bromoheptane
4-Butyl-5-methylpyrazalone
4-Cyclopentene-1,3-diol, trans-
4-Decene, 3-methyl-, (E)-
4-Decene, 8-methyl-, (E)-
4-Decenoic acid, ethyl ester, (Z)-
4-Ethoxy-2-butanone
4-Ethyl-4-fluorohexane-2,3-dione
4-Ethyl-4-methyl-5-methylene-[1,3]dioxolan-2-one
4-Ethylbenzamide
4-Fluorobenzoic acid, 2-pentadecyl ester
4-Heptanol, 2-methyl-
4-Hepten-3-one, 5-ethyl-4-methyl-
4-Heptenoic acid, ethyl ester, (E)-
4-Hexen-3-one
4H-Imidazol-4-one, 2-amino-1,5-dihydro-
4-Hydroxybutyl acrylate
4-Hydroxymandelic acid, ethyl ester
4-Isoquinolinecarboxylic acid, 2,3,5,6,7,8-hexahydro-3-oxo-
4-Methoxy-3-buten-2-one
4-Methoxybenzyl isothiocyanate
4-Methyl-2-hexanol
4-Methyl-2-oxovaleric acid
4-Methyl-5H-furan-2-one
4-Methylthiazole
4-Nonanol, 4-methyl-
4-Nonene, 2-methyl-, (Z)-
4-Nonene, 3-methyl-, (Z)-
4-Octen-3-one
4-Octene, (E)-
4-Octene, 2,6-dimethyl-, [S-(E)]-
4-Octene, 2,6-dimethyl-, [S-(Z)]-
4-Penten-1-ol, propanoate
4-Penten-2-ol
4-Pentene-2-ol, 2-methyl
4-Phenanthrenol, 1,2,3,4-tetrahydro-4-methyl-
4-Propylcyclohexylamine
4-Pyridinamine, N,N-dimethyl-
4-Pyridinecarboxylic acid, ethyl ester
4-sec-Butoxy-2-butanone
4-Tetradecyne
4-Tridecyne
4-Undecene, 3-methyl-, (E)-
4-Undecene, 3-methyl-, (Z)-
5-(4-Nitrobenzylidene)-3-(m-toluoyl)rhodanine
5-(7a-Isopropenyl-4,5-dimethyl-octahydroinden-4-yl)-3-methyl-pent-2-en-1-ol
5,19-Cyclo-5á-androst-6-ene-3,17-dione
5,6,7,8,9,10-Hexahydrobenzocyclooctene
5,6,7,8-Tetrahydro-2-methyl-1,4-naphthoquinone
5,6-Azulenedimethanol, 1,2,3,3a,8,8a-hexahydro-2,2,8-trimethyl-, (3aà,8á,8aà)-
5,7-Octadien-4-one, 2,6-dimethyl-, (E)-
5,8,11,14-Eicosatetraynoic acid
5,8,11,14-Eicosatetraynoic acid, methyl ester
5,8,11-Eicosatriynoic acid, methyl ester
5,8,11-Heptadecatriynoic acid, methyl ester
5,8-Dihydroxy-4a-methyl-4,4a,4b,5,6,7,8,8a,9,10-decahydro-2(3H)-phenanthrenone
5,8-Dimethoxy-1,4-dihydro-2,3-quinoxalinedione
5,8-Dimethylenebicyclo[2.2.2]oct-2-ene
5,9,13-Pentadecatrien-2-one, 6,10,14-trimethyl-, (E,E)-
5-[2-(5-Oxopenta-1,3-dienyl)phenyl]penta-2,4-dienal
5á,7áH,10à-Eudesm-11-en-1à-ol
5-Acetoxy-3-(3-pyridyl)isoxazoline
5-Dodecanol
5-Ethoxy-2-ethoxymethyl-3,4-dihydro-2H-pyrrole
5-Ethyl-2-furaldehyde
5-Ethyl-2-hepten-4-one
5-Ethyldecane
5H-Benzocycloheptene,6,7,8,9-tetrahydro-
5H-Dibenzo[a,d]cyclohepten-5-ol, 10,11-dihydro-
5-Hepten-2-ol, 6-methyl-
5-Hexenenitrile, 2-methyl-
5-Hexyn-3-ol
5H-Inden-5-one, 1,2,3,6,7,7a-hexahydro-7a-methyl-
5H-Tetrazol-5-amine
5-Hydroxy-4-octanone
5-Methyl-2-pyrrolidinone
5-Octadecene, (E)-
5-Tridecene, (E)-
5-Undecene, 4-methyl-
6,11-Dimethyl-2,6,10-dodecatrien-1-ol
6,11-Undecadiene, 1-acetoxy-3,7-dimethyl-
6,7-Dimethyl-1,2,3,5,8,8a-hexahydronaphthalene
6,9-Octadecadiynoic acid, methyl ester
6-Benzamido-4-benzoyl-1,2,4-triazine-3,5(2H,4H)-dione
6-Dodecene, (E)-
6-Hepten-3-one, 5-hydroxy-4-methyl-
6-Heptenoic acid, ethyl ester
6-Methyl-2-(piperidin-1-ylmethyl)-4-pyrimidinylamine
6-Methyl-2-phenethyl[1,3]dioxan-4-one
6-Phenyl-1,6-dihydro-furo[3,4-d]imidazol-4-one
6-Undecanol
7,12a-Dimethyl-1,2,3,4,4a,11,12,12a-octahydrochrysene
7-Heptadecyne, 1-chloro-
7-Hydroxy-1-indanone
7-Octadecyne, 2-methyl-
7-Octen-2-one
7-Oxabicyclo[4.1.0]heptane, 1-methyl-4-(2-methyloxiranyl)-
7-Tetracyclo[6.2.1.0(3.8)0(3.9)]undecanol, 4,4,11,11-tetramethyl-
7-Tetradecene, (E)-
7-Tetradecyne
8,11,14-Eicosatrienoic acid, (Z,Z,Z)-
8-Hexadecyne
9,10-Anthracenedione, 2-(1,1-dimethylethyl)-
9,10-Dimethylanthracene
9,10-Ethanoanthracene-9(10H)-methylamine, N-methyl-, 9,10-dihydro
9,12,15-Octadecatrienoic acid, (Z,Z,Z)-
9,12,15-Octadecatrienoic acid, 2-phenyl-1,3-dioxan-5-yl ester
9,12,15-Octadecatrienoic acid, methyl ester, (Z,Z,Z)-
9,12-Octadecadienoic acid (Z,Z)-
9,12-Octadecadienoic acid, ethyl ester
9,12-Octadecadienoic acid, methyl ester, (E,E)-
9-Eicosyne
9-Ethyl-10-methylanthracene
9H-Pyrido[3,4-b]indol-7-ol, 1-methyl-
9-Hydroxy-4-fluorenylethylene oxide
9-Isopropyl-1-methyl-2-methylene-5-oxatricyclo[5.4.0.0(3,8)]undecane
9-Methyltricyclo[4.2.1.1(2,5)]deca-3,7-diene-9,10-diol
9-Octadecenamide, (Z)-
9-Oxabicyclo[6.1.0]nonane
9-Phenanthrenecarbonitrile, 10-amino-1,2,3,4,5,6,7,8-octahydro-
à-Bromo-p-tolunitrile
Acetaldehyde, hydroxy-
Acetaldehyde, methoxy-
Acetaldehyde, tetramer
Acetamide
Acetamide, 2-cyano-
Acetamide, 2-hydrazino-2-oxo-N-(4-pentyloxyphenyl)-
Acetic acid
Acetic acid, [(aminocarbonyl)amino]oxo-
Acetic acid, 2-ethylhexyl ester
Acetic acid, 2-phenylethyl ester
Acetic acid, anhydride with formic acid
Acetic acid, butyl ester
Acetic acid, diethoxy-, ethyl ester
Acetic acid, ethoxyhydroxy-, ethyl ester
Acetic acid, heptyl ester
Acetic acid, hexyl ester
Acetic acid, hydrazide
Acetic acid, hydrazino-, ethyl ester
Acetic acid, hydroxy-, ethyl ester
Acetic acid, methoxy-
Acetic acid, methoxy-, anhydride
Acetic acid, methoxy-, ethyl ester
Acetic acid, pentyl ester
Acetic acid, phenylmethyl ester
Acetic anhydride
Acetohydroxamic acid
Acetoin
Acetophenone
Acetoxyacetic acid, 3-methylbut-2-yl ester
Acetyl valeryl
Adamantane
á-D-Glucopyranoside, methyl
à-D-Glucopyranoside, methyl 2,3,4,6-tetra-O-methyl-
à-Hydroxyisobutyric acid, acetate
á-l-Arabinopyranoside, methyl
Alloaromadendrene oxide
Allopregnane
Allyl chloride
Allyl fluoride
Allyl(dimethyl)benzyloxysilane
Alpha-pyrone-6-carboxylic acid
à-Methylstyrene
Amyl nitrite
Anastrozole
Androst-5-en-17-one, 3-hydroxy-16,16-dimethoxy-, (3á)-
Androstan-17-one, 3-ethyl-3-hydroxy-, (5à)-
Androstane-3,17-dione
Anthracene, 1,2,3,4-tetrahydro-9,10-dimethyl-
Anthracene, 1,2,3,4-tetrahydro-9-propyl-
Anthracene, 2-ethyl-
Anthracene, 9-(1-methylethyl)-
Anthracene, 9-(2-propenyl)-
Anthracene, 9,10-dihydro-9,10-dimethyl-
Anthracene, 9-dodecyltetradecahydro-
Anthracene, 9-methoxy-
Anthranilic acid, N-dimethylaminomethylene-
Anthranilic acid, N-dimethylaminomethylene-, ethyl ester
Anthraquinone, 1,2,4-trimethyl-
à-Pinene
Aromadendrene oxide
As-triazin-3(4H)-one, 5,6-diphenyl-, 2-oxide
Aziridine, 2-hexyl-
Azulene, 1,4-dimethyl-7-(1-methylethyl)-
Benz[a]anthracene, 1,4,4a,5,6,7,8,11,12,12b-decahydro-
Benzadehyde O-benzyloxime
Benzaldehyde
Benzaldehyde, 2,5-bis[(trimethylsilyl)oxy]-
Benzaldehyde, 2-methyl-
Benzaldehyde, 3-hydroxy-
Benzamide, O-[(phenylamino)carbonyl]oxime
Benzenamine, 4-butoxy-
Benzene
Benzene, (1,1-dimethylbutyl)-
Benzene, (1,1-dimethylpropyl)-
Benzene, (1-bromoethyl)-
Benzene, (1-methyl-2-cyclopropen-1-yl)-
Benzene, (1-methylbutyl)-
Benzene, (1-methylethyl)-
Benzene, (1-methylpropyl)-
Benzene, (1-propylbutyl)-
Benzene, (2,2-diethoxyethyl)-
Benzene, (2-methylpropyl)-
Benzene, (3-methylbutyl)-
Benzene, (4,5,5-trimethyl-1,3-cyclopentadien-1-yl)-
Benzene, 1-(1-formylethyl)-4-(1-buten-3-yl)-
Benzene, 1-(1-methylethenyl)-2-(1-methylethyl)-
Benzene, 1-(1-methylethenyl)-3-(1-methylethyl)-
Benzene, 1,1'-(chloromethylene)bis-
Benzene, 1,1'-[methylenebis(oxymethylene)]bis-
Benzene, 1,1'-dodecylidenebis[4-methyl-
Benzene, 1,2,3,4-tetramethyl-
Benzene, 1,2,3-trimethyl-
Benzene, 1,2,4,5-tetramethyl-
Benzene, 1,2,4-triethyl-
Benzene, 1,2,4-trimethyl-
Benzene, 1,2-bis(1-buten-3-yl)-
Benzene, 1,2-dichloro-
Benzene, 1,2-dimethoxy-
Benzene, 1,3-dichloro-2-methyl-
Benzene, 1,3-diethyl-5-methyl-
Benzene, 1,3-dimethyl-5-(1-methylethyl)-
Benzene, 1,4-dichloro-
Benzene, 1,4-diethyl-
Benzene, 1,4-diethyl-2-methyl-
Benzene, 1,4-dimethyl-2-(2-methylpropyl)-
Benzene, 1-chloro-2-propyl-
Benzene, 1-ethenyl-2-methyl-
Benzene, 1-ethenyl-3-ethyl-
Benzene, 1-ethenyl-4-(2-methylpropyl)-
Benzene, 1-ethyl-3-methyl-
Benzene, 1-ethyl-4-(1-methylethyl)-
Benzene, 1-ethyl-4-(2-methylpropyl)-
Benzene, 1-ethyl-4-methyl-
Benzene, 1-methyl-2-(1-ethylpropyl)-
Benzene, 1-methyl-2-(1-methyl-2-propenyl)-
Benzene, 1-methyl-2-propyl-
Benzene, 1-methyl-3-(1-methylethyl)-
Benzene, 1-methyl-4-(1-methylethenyl)-
Benzene, 1-methyl-4-(1-methylpropyl)-
Benzene, 1-methyl-4-(2-methylpropyl)-
Benzene, 1-methyl-4-butyl
Benzene, 1-methyl-4-propyl-
Benzene, 2-(chloromethyl)-1,3,5-trimethyl-
Benzene, 2,4-diethyl-1-methyl-
Benzene, 2,4-diisocyanato-1-methyl-
Benzene, 2,4-dimethyl-1-(1-methylethyl)-
Benzene, 2,4-dimethyl-1-(1-methylpropyl)-
Benzene, 2-ethyl-1,4-dimethyl-
Benzene, 2-propenyl-
Benzene, 3-cyclohexen-1-yl-
Benzene, 4-(2-butenyl)-1,2-dimethyl-, (E)-
Benzene, 4-ethyl-1,2-dimethyl-
Benzene, bromo-
Benzene, chloro-
Benzene, cyclopropyl-
Benzene, hexyl-
Benzene, pentamethyl-
Benzene, propyl-
Benzeneacetaldehyde
Benzeneacetaldehyde, à,2,5-trimethyl-
Benzeneacetaldehyde, à-ethyl-
Benzeneacetaldehyde, à-methyl-
Benzeneacetamide, à-phenyl-
Benzeneacetic acid, à,4-bis[(trimethylsilyl)oxy]-, trimethylsilyl ester
Benzeneacetic acid, ethyl ester
Benzeneacetonitrile, à-oxo-
Benzeneethanol, á-ethenyl-à-methyl-
Benzenemethanol, à-methyl-, (R)-
Benzenepropanenitrile
Benzenepropanoic acid, ethyl ester
Benzo[b]thiophene
Benzo[b]thiophene, 2,7-dimethyl-
Benzo[b]thiophene, 2-ethyl-5-methyl-
Benzo[b]thiophene, 3,5-dimethyl-
Benzo[c]cinnoline, 4,7-dimethyl-
Benzo[c]thiophene
Benzo[c]thiophene, 1,3-dihydro-
Benzofuran
Benzofuroxan
Benzoic acid, 2,4-bis[(trimethylsilyl)oxy]-, trimethylsilyl ester
Benzoic acid, 2-amino-4-(1H-1,2,3,4-tetrazol-1-yl)-
Benzoic acid, 2-formyl-4,6-dimethoxy-, 8,8-dimethoxyoct-2-yl ester
Benzoic acid, 3-ethoxy-, methyl ester
Benzoic acid, ethyl ester
Benzoic acid, methyl ester
Benzoin
Benzonitrile
Benzonitrile, m-phenethyl-
Benzophenone
Benzothiazole
Benzoyl isothiocyanate
Benzyl alcohol
Benzyl alcohol, à-(1-(dimethylamino)ethyl)-
Benzyl Benzoate
Benzyl methyl ketone
Benzyl methyl sulfide
Benzylidenemalonaldehyde
Bicyclo[2.2.1]hept-5-en-2-ol
Bicyclo[2.2.1]heptane, 2-(1-methylpropyl)-
Bicyclo[2.2.1]heptane, 2-(2-propenyl)-
Bicyclo[2.2.1]heptane, 2-cyclopropylidene-1,7,7-trimethyl-
Bicyclo[2.2.2]octane, 1-methyl-4-(methylsulfonyl)-
Bicyclo[3.1.0]hex-2-ene, 4-methylene-1-(1-methylethyl)-
Bicyclo[3.1.0]hex-3-en-2-ol, 2-methyl-5-(1-methylethyl)-, (1à,2à,5à)-
Bicyclo[3.1.0]hexan-3-one, 4-methyl-1-(1-methylethyl)-, [1S-(1à,4á,5à)]-
Bicyclo[3.1.1]hept-2-ene-2-ethanol, 6,6-dimethyl-
Bicyclo[3.1.1]heptan-3-ol, 6,6-dimethyl-2-methylene-, [1S-(1à,3à,5à)]-
Bicyclo[3.1.1]heptan-3-one, 2-(but-3-enyl)-6,6-dimethyl-
Bicyclo[3.1.1]heptan-3-one, 2,6,6-trimethyl-, (1à,2á,5à)-
Bicyclo[3.2.0]hepta-2,6-diene
Bicyclo[3.2.1]oct-2-ene, 3-methyl-4-methylene-
Bicyclo[3.3.1]nonan-9-one, 1,2,4-trimethyl-3-nitro-, (2-endo,3-exo,4-exo)-(.+-.)-
Bicyclo[4.1.0]heptane, 3,7,7-trimethyl-, (1à,3à,6à)-
Bicyclo[4.1.0]heptane, 3,7,7-trimethyl-, [1S-(1à,3à,6à)]-
Bicyclo[4.1.0]heptane,-3-cyclopropyl,-7-hydroxymethyl, trans
Bicyclo[4.2.0]octa-1,3,5-triene
Bicyclo[5.2.0]nonane, 2-methylene-4,8,8-trimethyl-4-vinyl-
Bicyclo[5.2.0]nonane, 4-methylene-2,8,8-trimethyl-2-vinyl-
Bicyclo[6.3.0]undeca-1(8),9-diene, 11,11-dimethyl-
Bifenthrin
Bis-(2-methoxyethyl)-amine
Bis(N-methoxy-N-methylamino)methane
Bis(trifluoromethyl) peroxycarbonate
Borane, diethyl(decyloxy)-
Borane, triethyl-
Borinic acid, diethyl-, methyl ester
Boron trifluoride
Boronic acid, ethyl-
Bromomethyl methyl ether
Butanal, 2-methyl-
Butanal, 3-methyl-
Butanamide
Butanamide, 3,N-dihydroxy-
Butane, 1-(1-ethoxyethoxy)-
Butane, 1,1-diethoxy-
Butane, 1,1-diethoxy-2-methyl-
Butane, 1,1-diethoxy-3-methyl-
Butane, 1-fluoro-
Butane, 1-nitro-
Butane, 1-propoxy-
Butane, 2-ethoxy-
Butane, 2-methyl-3-(methylthio)-
Butane-1,1-dicarbonitrile, 1-cyclohexyl-2,3,3-trimethyl-
Butanedioic acid, diethyl ester
Butanedioic acid, dipropyl ester
Butanedioic acid, ethyl methyl ester
Butanoic acid
Butanoic acid, 2,3-dihydroxypropyl ester
Butanoic acid, 2-cyano-3-methyl-, ethyl ester
Butanoic acid, 2-hydroxy-, ethyl ester
Butanoic acid, 2-hydroxy-, methyl ester
Butanoic acid, 2-hydroxy-3-methyl-, ethyl ester
Butanoic acid, 2-methyl-
Butanoic acid, 2-methyl-, ethyl ester
Butanoic acid, 2-methyl-, methyl ester
Butanoic acid, 2-methylpropyl ester
Butanoic acid, 3-hydroxy-
Butanoic acid, 3-hydroxy-, ethyl ester
Butanoic acid, 3-hydroxy-4-(benzyloxy)-, ethyl ester
Butanoic acid, 3-methyl-
Butanoic acid, 3-methyl-, 3-methylbutyl ester
Butanoic acid, 3-methyl-, ethyl ester
Butanoic acid, 3-methylbutyl ester
Butanoic acid, 4-chloro-
Butanoic acid, anhydride
Butanoic acid, ethyl ester
Butanoic acid, propyl ester
Butyl 2-(trimethylsilyloxy)acetate
Butyl citrate
butylphthalide
Butyric acid, 2,3-dioxo-, 2-methyloxime, ethyl ester
Butyrolactone
C2H5C(CH3)2COCH3
C2H5CH=CHCH=CH2
Cadina-1(10),6,8-triene
Caffeine
Calarene epoxide
Caparratriene
Carbamic acid, monoammonium salt
Carbohydrazide
Carbomethoxymethanesulfinic acid, methyl ester
Carbonic acid, 2-chloroethyl 2-methoxyethyl ester
Carbonic acid, 2-ethoxyethyl 2-methoxyethyl ester
Carbonic acid, butyl 2-fluorophenyl ester
Carbonic acid, butyl 2-pentyl ester
Carbonic acid, methyl pentyl ester
Carbonyl sulfide
Caryophyllene
Caryophyllene oxide
Cathinone
CH3C(O)CH2CH2OH
CH3C(O)O(CH2)3CH=CH2
CH3C(O)OCH(CH3)C(O)CH3
CH3OCH2C(O)OCH(CH3)2
Cholestane
Cholestane, 4,5-epoxy-, (4à,5à)-
cis,cis-2,9-Dimethylspiro[5.5]undecane
cis-1,3,3-trimethylbicyclo[3.1.0]hexane-1-carboxaldehyde
cis-2,4-Dimethylthiane, S,S-dioxide
cis-2-Nonene
cis-3-Hexenal diethyl acetal
cis-3-Hexenyl heptine carbonate
cis-4a-Methyl-decahydronaphthalene
cis-4-Decene
cis-5-Dodecenoic acid, methyl ester
cis-Decalin, 2-syn-methyl-
Creatinine
Creosol
ç-Terpinene
Cyanamide, N-allyl-N-[2-(2-hydroxy-2-methylpropyl)-3,3-dimethylcyclopropyl]methyl-
Cyanic acid, sec-butyl ester
Cyanogen bromide
Cyclobutane, 1,2-diethyl-
Cyclobutane, butyl-
Cyclobutanecarboxylic acid, 1-amino-
Cyclobutanone, 2-ethyl-
Cyclobutene, 2-propenylidene-
Cyclobutylamine
Cyclodecacyclotetradecene, 14,15-didehydro-1,4,5,8,9,10,11,12,13,16,17,18,19,20-tetradecahydro-
Cyclodecane
Cyclodecene, 1,2-dimethyl-, (Z)-
Cyclodecene, 1-methyl-
Cyclododecene, (E)-
Cycloeicosane
Cycloheptanone
Cyclohexane, (1-methylbutyl)-
Cyclohexane, (1-methylethyl)-
Cyclohexane, (1-methylpropyl)-
Cyclohexane, (4-methylpentyl)-
Cyclohexane, (bromomethyl)-
Cyclohexane, [6-cyclopentyl-3-(3-cyclopentylpropyl)hexyl]-
Cyclohexane, 1-(cyclohexylmethyl)-4-ethyl-, trans-
Cyclohexane, 1,1,2,3-tetramethyl-
Cyclohexane, 1,1,2-trimethyl-
Cyclohexane, 1,1,2-trimethyl-3,5-bis(1-methylethenyl)-, (2à,3á,5á)-
Cyclohexane, 1,1,3,5-tetramethyl-, cis-
Cyclohexane, 1,1,3,5-tetramethyl-, trans-
Cyclohexane, 1,1-dimethyl-2-propyl-
Cyclohexane, 1,2,4-trimethyl-, (1à,2á,4á)-
Cyclohexane, 1,2-diethyl-, cis-
Cyclohexane, 1,2-diethyl-3-methyl-
Cyclohexane, 1,2-dimethyl-3,5-bis(1-methylethenyl)-
Cyclohexane, 1,4-dimethyl-, cis-
Cyclohexane, 1,4-dimethyl-, trans-
Cyclohexane, 1,5-diethyl-2,3-dimethyl-
Cyclohexane, 1-ethenyl-1-methyl-2,4-bis(1-methylethenyl)-, [1S-(1à,2á,4á)]-
Cyclohexane, 1-ethyl-1,3-dimethyl-, trans-
Cyclohexane, 1-ethyl-1,4-dimethyl-, trans-
Cyclohexane, 1-ethyl-2,4-dimethyl-
Cyclohexane, 1-ethyl-2-propyl-
Cyclohexane, 1-ethyl-4-methyl-, cis-
Cyclohexane, 1-isopropyl-1-methyl-
Cyclohexane, 1-methyl-2-pentyl-
Cyclohexane, 1-methyl-2-propyl-
Cyclohexane, 1-methyl-3-propyl-
Cyclohexane, 1-methyl-4-(1-methylbutyl)-
Cyclohexane, 1-methyl-4-(1-methylethyl)-, trans-
Cyclohexane, 1-methyl-4-(2-hydroxyethyl)-
Cyclohexane, 2,4-diethyl-1-methyl-
Cyclohexane, 2-butyl-1,1,3-trimethyl-
Cyclohexane, 2-ethyl-1,3-dimethyl-
Cyclohexane, 2-propenyl-
Cyclohexane, 2-propyl-1,1,3-trimethyl-
Cyclohexane, 3-ethyl-5-methyl-1-propyl-
Cyclohexane, butyl-
Cyclohexane, ethyl-
Cyclohexane, hexaethylidene-
Cyclohexane, nonadecyl-
Cyclohexane, octyl-
Cyclohexane, pentyl-
Cyclohexane, propyl-
Cyclohexaneacetic acid, ethyl ester
Cyclohexanecarboxamide
Cyclohexanecarboxylic acid, ethyl ester
Cyclohexanemethanol
Cyclohexanemethanol, 4-(1-methylethyl)-, trans-
Cyclohexanemethanol, à-ethyl-
Cyclohexanol, 1-methyl-4-(1-methylethenyl)-
Cyclohexanone
Cyclohexanone, 3-butyl-
Cyclohexanone, 3-ethyl-3,5,5-trimethyl-
Cyclohexanone, 5-methyl-2-(1-methylethenyl)-, trans-
Cyclohexene, 1,2,4-trimethyl-4-(1-methylethenyl)-
Cyclohexene, 1,6-dimethyl-
Cyclohexene, 1-butyl-
Cyclohexene, 1-methyl-4-(1-methylethenyl)-, (S)-
Cyclohexene, 1-methyl-4-(1-methylethyl)-
Cyclohexene, 1-pentyl-
Cyclohexene, 3,3,5-trimethyl-
Cyclohexene, 3-bromo-
Cyclohexene, 3-methyl-6-(1-methylethyl)-
Cyclohexene, 3-pentyl-
Cyclohexene, 4-(4-ethylcyclohexyl)-1-pentyl-
Cyclohexene, 4-pentyl-1-(4-propylcyclohexyl)-
Cyclohexene,1-(2-methylpropyl)-
Cyclohexene,3-(2-propenyl)-
Cyclohexyl methylphosphonofluoridate
Cycloisolongifolene, 8,9-dehydro-9-vinyl-
Cyclooctane, 1,2-diethyl-
Cyclooctane, 1-methyl-3-propyl-
Cyclooctane, cyclohexyl-
Cyclooctane, methyl-
Cyclooctene, 3-(2-propenyl)-
Cyclooctene, 5,6-dimethylene-
Cyclooctene,1-(diethylboryl)oxy-
Cyclopenta[1,3]cyclopropa[1,2]cyclohepten-3(3aH)-one, 1,2,3b,6,7,8-hexahydro-6,6-dimethyl-
Cyclopentadecane
Cyclopentane, (1-methylethyl)-
Cyclopentane, (2-methylpropyl)-
Cyclopentane, (2-methylpropylidene)-
Cyclopentane, 1,1,3-trimethyl-3-(2-methyl-2-propenyl)-
Cyclopentane, 1,1'-[3-(2-cyclopentylethylidene)-1,5-pentanediyl]bis-
Cyclopentane, 1,1'-[4-(3-cyclopentylpropyl)-1,7-heptanediyl]bis-
Cyclopentane, 1,1'-ethylidenebis-
Cyclopentane, 1,2,4-trimethyl-
Cyclopentane, 1,2-dipropyl-
Cyclopentane, 1-ethyl-2-methyl-
Cyclopentane, 1-ethyl-2-methyl-, cis-
Cyclopentane, 1-hexyl-3-methyl-
Cyclopentane, 1-hydroxymethyl-1,3-dimethyl-
Cyclopentane, 1-methyl-1-(2-methyl-2-propenyl)-
Cyclopentane, 1-methyl-3-(2-methyl-1-propenyl)-
Cyclopentane, 1-methyl-3-(2-methylpropyl)-
Cyclopentane, 1-pentyl-2-propyl-
Cyclopentane, 2-ethylidene-1,1-dimethyl-
Cyclopentane, 2-isopropyl-1,3-dimethyl-
Cyclopentane, bromo-
Cyclopentane, butyl-
Cyclopentane, heneicosyl-
Cyclopentane, hexyl-
Cyclopentane, pentyl-
Cyclopentane, pentylidene-
Cyclopentane, propyl-
Cyclopentaneethanol, á,2,3-trimethyl-
Cyclopentanol, 3-methyl-
Cyclopentanone
Cyclopentanone, 2,4,4-trimethyl-
Cyclopentanone, 2-ethyl-
Cyclopentanone, 3-methyl-
Cyclopentene, 1-(1-methylethyl)-
Cyclopentene, 1,2,3-trimethyl-
Cyclopentene, 1,2-dimethyl-4-methylene-3-phenyl-
Cyclopentene, 1-butyl-
Cyclopentene, 1-isopropyl-2,3-dimethyl-
Cyclopentene, 3-propyl-
Cyclopentene, 5-hexyl-3,3-dimethyl-
Cyclopentene,3-hexyl-
Cyclopentylcyclohexane
Cyclopentylsilane
Cyclopropa[1,2:1,3]dicyclopenten-3(3aH)-one, 1,2,3b,6-tetrahydro-3a,6,6-trimethyl-
Cyclopropa[a]dibenzo[c,f]cycloheptadiene, 6-methoxy-
Cyclopropane, (1,2-dimethylpropyl)-
Cyclopropane, (2,2-dimethylpropylidene)-
Cyclopropane, 1,1-dimethyl-2-phenylethynyl-2-propyl-
Cyclopropane, 1,2-dimethyl-3-pentyl-, (1à,2à,3à)-
Cyclopropane, 1-ethyl-2-heptyl-
Cyclopropane, 1-ethyl-2-methyl-, cis-
Cyclopropane, 1-hexyl-2-propyl-, cis-
Cyclopropanecarboxaldehyde, methylene-
Cyclopropanemethanol, à,2-dimethyl-2-(4-methyl-3-pentenyl)-, [1à(R*),2à]-
Cyclopropanemethanol, à-methyl-à-propyl-
Cyclopropanetetradecanoic acid, 2-octyl-, methyl ester
Cyclopropyl carbinol
Cyclopropylamine, N-isobutylidene-
Cyclotetradecane
Cycloundecane, (1-methylethyl)-
Dasycarpidan-1-one
Decahydro-4,4,8,9,10-pentamethylnaphthalene
Decanal
Decane, 2,4-dimethyl-
Decane, 2,5,6-trimethyl-
Decane, 2,5,9-trimethyl-
Decane, 2,9-dimethyl-
Decane, 2-methyl-
Decane, 3,7-dimethyl-
Decane, 3-methyl-
Decane, 4-methyl-
Decane, 5-methyl-
Decane, 6-ethyl-2-methyl-
Decanoic acid, 2-ethylhexyl ester
Decanoic acid, ethyl ester
Decanoic acid, methyl ester
D-erythro-Pentose, 2-deoxy-
D-Homoandrostane, (5à,13à)-
Diallyl carbonate
Diazene, bis(1,1-dimethylethyl)-
Diazene, dimethyl-
Diaziridine,3,3-dimethyl-
Dibenzo[b,d]thiophene, 1,3,6,7-tetramethyl-
Dibenzo[c,e]thiepin
Dibenzosuberone
Dibenzothiophene
Dibenzothiophene, 4-methyl-
Dichloroacetic acid, 2-pentadecyl ester
Dicyclooctanopyridazine
Dicyclopenta[a,d]cyclooctan-4-ol, 9,10a-dimethyl-3,3a-epoxy-3-isopropyl-6-methylene-, benzoate
Diethyl carbitol
Diethyl carbonate
Diethyl disulfide
Diethylene glycol monododecyl ether
Diethylmalonic acid, diphenethyl ester
Difluoramine
Difluoroisocyanatophosphine
Difluorophosphoric acid
Dihydroxyacetone
Diisopropyl ether
Dimethyl sulfone
Dimethyl trisulfide
Diphenylmethoxy acetic acid
Disiloxane, 1-ethenyl-1,1,3,3-tetramethyl-
Disiloxane, hexamethyl-
Disulfide, 1-methylethyl propyl
Disulfide, bis(1-methylethyl)
Disulfide, dimethyl
Disulfide, ethyl 1-methylethyl
DL-2,3-Butanediol
dl-2-á-Thienyl-à-alanine
d-Lyxose
d-Norandrostane (5à,14à)
Doconexent
Dodecanamide
Dodecane
Dodecane, 1-iodo-
Dodecane, 2,6,10-trimethyl-
Dodecane, 2,7,10-trimethyl-
Dodecane, 2-methyl-
Dodecane, 4-methyl-
Dodecanoic acid, ethyl ester
d-Ribo-tetrofuranose, 4-c-cyclopropyl-1,2-O-isopropylidene-, à-
E,E-1,9,17-Docasatriene
E-1,6-Undecadiene
E-11-Hexadecenoic acid, ethyl ester
Eicosane
Erythro-3-bromo-2-pentanol
Estra-1,3,5(10),6-tetraen-17-one, 3-hydroxy-6-methyl-
Estra-4,9,11-trien-3-one, 17-á-hydroxy-
Ethanamine, 2,2-dimethoxy-N-methyl-
Ethane(dithioic) acid
Ethane, 1,1,2-trimethoxy-
Ethane, 1,1-diethoxy-
Ethane, 1,2-dichloro-
Ethane, 1,2-dimethoxy-
Ethane, isocyanato-
Ethane, nitro-
Ethane-1,1-diol dibutanoate
Ethane-1,1-diol dipropanoate
Ethanedioic acid, diethyl ester
Ethanol, 1-chloro-, acetate
Ethanol, 1-methoxy-, benzoate
Ethanol, 2-(1-methylethoxy)-
Ethanol, 2-(2-chloroethoxy)-
Ethanol, 2-(2-ethoxyethoxy)-
Ethanol, 2-(2-propenyloxy)-
Ethanol, 2-(trimethylsilyl)-
Ethanol, 2-(vinyloxy)-
Ethanol, 2,2'-[methylenebis(thio)]bis-
Ethanol, 2,2-diethoxy-
Ethanol, 2,2'-oxybis-, dipropanoate
Ethanol, 2-ethoxy-
Ethanol, 2-methoxy-
Ethanol, 2-nitro-
Ethanol, 2-nitro-, nitrate (ester)
Ethanone, 1-(1,2,2,3-tetramethylcyclopentyl)-, (1R-cis)-
Ethanone, 1-(1-methylcyclohexyl)-
Ethanone, 1-(2,4-dimethylphenyl)-
Ethanone, 1-(2-ethyl-4,4,6-trimethyl-1,3,2-dioxaborinan-5-yl)-
Ethanone, 1-(2-furanyl)-
Ethanone, 1-(2-methyl-1-cyclopenten-1-yl)-
Ethanone, 1-(4-ethylphenyl)-
Ethanone, 1,1'-(3-amino-2,4-pyridinediyl)bis-
Ethanone, 1-[4-(1-methyl-2-propenyl)phenyl]-
Ethanone, 1-bicyclo[2.2.1]hept-2-yl-, exo-
Ethanone, 2-(formyloxy)-1-phenyl-
Ethanone, 2,2'-(octahydro-2,3-quinoxalinediylidene)bis[1-phenyl-
Ethanone, 2,2-dihydroxy-1-phenyl-
Ethanone, 2-bromo-1-(2,4-dimethoxyphenyl)-
Ethchlorvynol
Ether, 3-butenyl pentyl
Ether, sec-butyl isopropyl
Ethoxy(dimethyl)isopropylsilane
Ethoxy(methoxy)methylsilane
Ethyl (E)-2-octenoate
Ethyl (methylthio)acetate
Ethyl 1-methylpipecolinate
Ethyl 2,2-diethoxypropionate
Ethyl 5-methylhexanoate
Ethyl 6,9,12-hexadecatrienoate
Ethyl 9,12,15-octadecatrienoate
Ethyl Acetate
Ethyl dl-2-hydroxycaproate
Ethyl formate
Ethyl hydrogen oxalate
Ethyl methanesulfinate
Ethyl orthoformate
Ethyl trans-4-decenoate
Ethyl tridecanoate
Ethyl(dimethyl)allyloxysilane
Ethyl(dimethyl)ethoxysilane
Ethylamine, N-ethyl-N-(3-methylphenyl)-2-(2-thiophenyl)-
Ethylene glycol monoisobutyl ether
Ethylenimine, N-chloro-
Ethyne, chloro-
Fluoranthene, 1,2,3,6b,7,8,9,10,10a,10b-decahydro-
Fluoroacetic acid
Formaldehyde, methyl(2-propynyl)hydrazone
Formamide, N-methyl-
Formic acid hydrazide
Formic acid, 2-propylpentyl ester
Formic acid, butyl ester
Formic acid, ethenyl ester
Formic acid, pentyl ester
Fumaric acid, monoamide, N-methallyl-, 2,6-dimethoxyphenyl ester
Furaltadone
Furan
Furan, 2-(1,2-diethoxyethyl)-
Furan, 2,2'-[oxybis(methylene)]bis-
Furan, 2,5-dihydro-
Furan, 2,5-dimethyl-
Furan, 2-ethyl-
Furan, 2-ethyl-5-methyl-
Furan, 2-pentyl-
Furan, 3-pentyl-
Furfural
Furo[2,3-b]quinoline, 4,7,8-trimethoxy-
Glutaric acid, ethyl 3-heptyl ester
Glycidol
Glycine, methyl ester
Heneicosane
Hept-2-ene, 2,4,4,6-tetramethyl-
Heptacosane
Heptadecane
Heptadecane, 2,6,10,14-tetramethyl-
Heptadecane, 2,6-dimethyl-
Heptanal
Heptane, 1,1-diethoxy-
Heptane, 1,1'-oxybis-
Heptane, 1-nitro-
Heptane, 2,2,4,6,6-pentamethyl-
Heptane, 2,2-dimethyl-
Heptane, 2,3-dimethyl-
Heptane, 3,5-dimethyl-
Heptane, 3-ethyl-
Heptane, 4-methylene-
Heptanoic acid
Heptanoic acid, 2,6-dimethyl-, methyl ester
Heptanoic acid, 2-ethyl-
Heptanoic acid, 2-methyl-2-butyl ester
Heptanoic acid, ethyl ester
Heptanoic acid, methyl ester
Heptasiloxane, 1,1,3,3,5,5,7,7,9,9,11,11,13,13-tetradecamethyl-
Heptasiloxane, hexadecamethyl-
Heptyl methyl ethylphosphonate
Hex-2-yn-4-one, 2-methyl-
Hex-4-enoic acid, ethyl ester (other isomer)
Hexadecane
Hexadecane, 2,6,10,14-tetramethyl-
Hexadecanoic acid, ethyl ester
Hexadecanoic acid, methyl ester
Hexanal
Hexane, 1-(1-ethoxyethoxy)-
Hexane, 1-(isopropylidenecyclopropyl)-
Hexane, 1,1-diethoxy-
Hexane, 1-ethoxy-
Hexane, 1-nitro-
Hexane, 1-propoxy-
Hexane, 2,2,4-trimethyl-
Hexane, 2,3,3-trimethyl-
Hexane, 2,3,5-trimethyl-
Hexane, 3-ethyl-2,5-dimethyl-
Hexane, 3-methyl-
Hexane, 4-ethyl-2-methyl-
Hexanedial
Hexanedioic acid, bis(2-ethylhexyl) ester
Hexanenitrile
Hexanoic acid
Hexanoic acid, 2,2-dimethyl-
Hexanoic acid, 2-methylpropyl ester
Hexanoic acid, 3-hydroxy-, ethyl ester
Hexanoic acid, 6-bromo-
Hexanoic acid, ethyl ester
Hexanoic acid, methyl ester
Hexanoic acid, propyl ester
Hydrazine, (1-methylethyl)-
Hydrazine, (phenylmethyl)-
Hydrazine, 1,1-dimethyl-
Hydrazine, 2-ethyl-1,1-dimethyl-
Hydrazine, ethyl-
Hydrazine, n-propionyl-N-methyl-
Hydroperoxide, heptyl
Hydroperoxide, hexyl
Hydroxyacetic acid, hydrazide
Hydroxymethyl 2-hydroxy-2-methylpropionate
Hydroxyurea
Hygrine
Indan, 1-methyl-
Indane
Indene
Indolizine, 5-methyl-
Inositol
i-Propyl 7,10,13,16,19-docosapentaenoate
Isoamyl lactate
Isoaromadendrene epoxide
Isobutane
Isobutyl acetate
Isobutyl ether
Isobutylamine
Isobutyryl bromide
Isolongifolene, 4,5,9,10-dehydro-
Isolongifolene, 7,8-dehydro-8a-hydroxy-
Isolongifolene, 9,10-dehydro-
Isopentyl hexanoate
Isophorone
Isopropoxycarbamic acid, ethyl ester
Isopropylcyclobutane
Isothiazole
Kauran-18-al, 17-(acetyloxy)-, (4á)-
Ketone, isopropylidenecyclopropyl methyl
Lactic acid
l-Alanine ethylamide, (S)-
L-Alanine, ethyl ester
Lathodoratin
Levoglucosenone
L-Lactic acid
L-Proline, N-(hexanoyl)-, propyl ester
L-Valine, methyl ester
Megastigma-7(E),9,13-triene
Mesitylacetic acid
Methanamine, N-pentylidene-
Methane, bromodichloro-
Methane, fluorotrinitro-
Methanesulfonic anhydride
Methanone, (2-hydroxyphenyl)phenyl-
Methoxy(n-pentyloxy)methylsilane
Methoxyacetic acid, butyl ester
Methoxyacetyl chloride
Methyl 2-octylcyclopropene-1-octanoate
Methyl 4-O-methyl-á-D-xylopyranoside
Methyl 4-O-methyl-d-arabinopyranoside
Methyl 6,8-octadecadiynoate
Methyl 7,9-octadecadiynoate
Methyl glyoxal
Methyl nitrate
Methyl nitrite
Methyl pentyl disulfide
Methyl propyl ether
Methyl-2-O-methylál-arabinopyranoside
Methyl-4-deoxy-2,3-di-O-methylál-threo-hex-4-enopyranosid uronate
Methylamine, N-(1-methylhexylidene)-
Methylenecyclopropanecarboxylic acid
Methyl-methoxy-hydroxymethyl-amine
Methyltartronic acid
Molybdenum, dicarbonyl-(ü-4-2-methylenecycloheptanone)[1,2-bis(dimethylphosphino)ethane]
Morpholine
Morpholine, 4-octadecyl-
N-(4-Bromomethylphenyl)acetamide
N-(Trifluoroacetyl)-N,O,O',O''-tetrakis(trimethylsilyl)norepinephrine
N,N,N',N'-Tetraacetylethylenediamine
N,N-Dimethylformamide-di-t-butylacetal
N-[2-Methyl-4-pyridyl]-4-aminophenol
N-[4-(2,5-Dimethyl-pyrrol-1-yl)-furazan-3-yl]-acetamide
N-acetyl-4-tert-butylamphetamine
N-Acetylisoxazolidine
n-Amyl isovalerate
Naphthalene
Naphthalene, 1-(1-methylethyl)-
Naphthalene, 1-(2-propenyl)-
Naphthalene, 1,2,3,4-tetrahydro-
Naphthalene, 1,2,3,4-tetrahydro-1,1,6-trimethyl-
Naphthalene, 1,2,3,4-tetrahydro-1,1-dimethyl-
Naphthalene, 1,2,3,4-tetrahydro-1,4,6-trimethyl-
Naphthalene, 1,2,3,4-tetrahydro-1,4-dimethyl-
Naphthalene, 1,2,3,4-tetrahydro-1,8-dimethyl-
Naphthalene, 1,2,3,4-tetrahydro-1-methyl-
Naphthalene, 1,2,3,4-tetrahydro-1-methyl-8-(1-methylethyl)-
Naphthalene, 1,2,3,4-tetrahydro-2-methyl-
Naphthalene, 1,2,3,4-tetrahydro-5,7-dimethyl-
Naphthalene, 1,2,3,4-tetrahydro-5-methyl-1-(1-methylethyl)-
Naphthalene, 1,2,3,4-tetrahydro-6-methyl-
Naphthalene, 1,2,3,4-tetrahydro-6-propyl-
Naphthalene, 1,2,3,4-tetramethyl-
Naphthalene, 1,2,3,5,6,7,8,8a-octahydro-1,8a-dimethyl-7-(1-methylethenyl)-, [1R-(1à,7á,8aà)]-
Naphthalene, 1,2,3,5,6,8a-hexahydro-4,7-dimethyl-1-(1-methylethyl)-, (1S-cis)-
Naphthalene, 1,2,4a,5,6,8a-hexahydro-4,7-dimethyl-1-(1-methylethyl)-
Naphthalene, 1,2-dihydro-
Naphthalene, 1,2-dihydro-1,5,8-trimethyl-
Naphthalene, 1,2-dihydro-3,5,8-trimethyl-
Naphthalene, 1,2-dimethyl-
Naphthalene, 1,4,5-trimethyl-
Naphthalene, 1,4-dimethyl-
Naphthalene, 1,6,7-trimethyl-
Naphthalene, 1,6-dimethyl-
Naphthalene, 1-methyl-
Naphthalene, 1-phenyl-
Naphthalene, 2-(1-methylethyl)-
Naphthalene, 2-(bromomethyl)-
Naphthalene, 2-(phenylmethyl)-
Naphthalene, 2,6-dimethyl-
Naphthalene, 2,6-dimethyl-3-octyl-
Naphthalene, 2-ethenyl-
Naphthalene, 2-ethyl-
Naphthalene, 2-methyl-
Naphthalene, 2-phenyl-
Naphthalene, 5-ethyl-1,2,3,4-tetrahydro-
Naphthalene, 6-(1-ethylpropyl)-1,2,3,4-tetrahydro-
Naphthalene, 6-ethyl-1,2,3,4-tetrahydro-
Naphthalene, decahydro-1,4a-dimethyl-7-(1-methylethyl)-, [1S-(1à,4aà,7à,8aá)]-
Naphthalene, decahydro-1,6-dimethyl-
Naphthalene, decahydro-2-methyl-
Naphtho[3,4:2,3]bornene
n-Butanoic acid, dimethyl(trimethylsilylmethyl)silyl ester
n-Butyl ether
N-Cyanomethyl-N-methylacetamide
N-Dimethylaminomethyl-tert.-butyl-isopropylphosphine
Neopentane
n-Hexane
n-Hexylmethylamine
Nimorazole
Nitrous acid, butyl ester
N-Methyl-2-isopropoxycarbonylazetidine
N-Methyl-N-methoxy-5,6,7,8-tetrahydro-1-naphtamide
N-Methyltaurine
Nonadecane
Nonanal
Nonanamide
Nonane
Nonane, 2-methyl-3-methylene-
Nonane, 3,7-dimethyl-
Nonane, 3-methyl-
Nonane, 3-methylene-
Nonane, 5-methyl-
Nonane, 5-methyl-5-propyl-
Nonanoic acid, ethyl ester
n-Propyl acetate
O-Benzoylbenzohydroximidoyl chloride
Octacosanol
Octadecane
Octanal
Octane, 1,1-diethoxy-
Octane, 2,3,7-trimethyl-
Octane, 4-chloro-
Octane, 4-ethyl-
Octanoic acid
Octanoic acid, 3-methylbutyl ester
Octanoic acid, ethyl ester
Octanoic acid, methyl ester
Octyl thioglycolate
o-Cymene
o-Isopropylhydroxylamine
o-n-Propylhydroxylamine
Orthoformic acid, triisobutyl ester
o-Toluic acid, cyclobutyl ester
Oxalic acid
Oxalic acid, 2-ethylhexyl tetradecyl ester
Oxalic acid, 6-ethyloct-3-yl isohexyl ester
Oxalic acid, allyl ethyl ester
Oxalic acid, allyl hexadecyl ester
Oxalic acid, allyl nonyl ester
Oxalic acid, allyl octadecyl ester
Oxalic acid, butyl 1-menthyl ester
Oxalic acid, cyclobutyl octadecyl ester
Oxalic acid, cyclohexylmethyl octyl ester
Oxalic acid, cyclohexylmethyl propyl ester
Oxalic acid, di(cyclohexylmethyl) ester
Oxalic acid, dicyclobutyl ester
Oxalic acid, heptyl propyl ester
Oxepine, 2,7-dimethyl-
Oxetane, 2,4-dimethyl-, trans-
Oxetano[2,3-c]indane, perhydro-6,6,8a-trimethyl-
Oxime-, methoxy-phenyl-_
Oxirane, (1,1-dimethylbutyl)-
Oxirane, (1-methylbutyl)-
Oxirane, (1-methylethyl)-
Oxirane, (fluoromethyl)-
Oxirane, 2-methyl-3-(1-methylethyl)-
Oxirane, ethenyl-
Oxirane, ethyl-
Oxirane, tetradecyl-
o-Xylene
Palmitoleic acid
Pantolactone
Paraldehyde
p-Cresol
p-Cymene
p-Dioxane-2,3-diol
Pent-1-en-3-one, 1-amino-4,4-dimethyl-1-(3-pyridyl)-
Pent-3-enylamine
Pentaborane(11)
Pentacyclo[6.3.0.0(2,6).0(4,11).0(5,9)]undecan-3-one, 7-bromo-6-methyl-
Pentadecane
Pentadecane, 2,6,10-trimethyl-
Pentadecanoic acid, 2,6,10,14-tetramethyl-, methyl ester
Pentadecanoic acid, 3-methylbutyl ester
Pentalene, octahydro-
Pentanal
Pentanal, 2-methyl-
Pentane, 1-(1-ethoxyethoxy)-
Pentane, 1-(propylthio)-
Pentane, 1,1-diethoxy-
Pentane, 2,2,3,4-tetramethyl-
Pentane, 2,2-dimethyl-
Pentane, 2,3-dimethyl-
Pentane, 2-methoxy-2,4,4-trimethyl-
Pentane, 2-methyl-
Pentane, 2-nitro-
Pentane, 3,3-diethyl-
Pentane, 3-methyl-
Pentanoic acid
Pentanoic acid, 10-undecenyl ester
Pentanoic acid, 2-hydroxy-4-methyl-, ethyl ester
Pentanoic acid, 2-hydroxy-4-methyl-, methyl ester
Pentanoic acid, 2-methylpropyl ester
Pentanoic acid, 3-methylbutyl ester
Pentanoic acid, 4-methyl-, ethyl ester
Pentanoic acid, 4-oxo-, ethyl ester
Pentanoic acid, ethyl ester
Pentanoic acid, pentyl ester
Pentasiloxane, dodecamethyl-
Perylene, 1,2,3,3a,4,5,6,7,8,9,9a,10,11,12-tetradecahydro-
Phenanthrene
Phenanthrene, 1-methyl-
Phenanthrene, 2,3,5-trimethyl-
Phenanthrene, 2,7-dimethyl-
Phenanthrene, 2-methyl-
Phenanthrene, 3,4,5,6-tetramethyl-
Phenanthrene, 4,5-dimethyl-
Phenanthrene, 7-ethenyl-1,2,3,4,4a,4b,5,6,7,8,10,10a-dodecahydro-4a,7-dimethyl-1-methylene-, [4aS-(4aà,4aá,7á,10aá)]-
Phenanthrene, 9,10-dimethyl-
Phenanthrene, 9-butyl-1,2,3,4,5,6,7,8-octahydro-
Phenanthrene, 9-dodecyltetradecahydro-
Phenethylamine, p-chloro-N-(p-chlorobenzyl)-
Phenol
Phenol, 2,2'-methylenebis[6-(1,1-dimethylethyl)-4-methyl-
Phenol, 2,3-dimethyl-
Phenol, 2-ethyl-
Phenol, 2-methoxy-
Phenol, 2-methyl-
Phenol, 4-(1-methylpropyl)-
Phenol, 4-ethyl-
Phenol, 4-ethyl-2-methoxy-
Phenol, 4-methoxy-2,3,6-trimethyl-
Phenol, 4-pentyl-
Phenylethyl Alcohol
Phospholane
Phosphonic acid, ethyl hexyl ester
Phosphonofluoridic acid, (1-methylethyl)-, propyl ester
Phosphorocyanidous difluoride
Phosphorus pentafluoride
Phthalic acid, 2-isopropylphenyl methyl ester
Phthalic acid, 3,4-dimethylphenyl 3,5-dimethylphenyl ester
Phthalic acid, 5-methylhex-2-yl tridecyl ester
Phthalic acid, di(2,3-dimethylphenyl) ester
Pilocarpine
Piperidine
Podocarp-7-en-3-one, 13á-methyl-13-vinyl-
Pregnan-3-one, (5à)-
Pregnane
Pregnenolone-7,9(11)-dien
Propanal
Propanal, 2,3-dihydroxy-, (S)-
Propanamide
Propanamide, 2-hydroxy-
Propanamide, N-acetyl-
Propane, 1-(1-ethoxyethoxy)-
Propane, 1,1,3-triethoxy-
Propane, 1,1-diethoxy-
Propane, 1,1-diethoxy-2-methyl-
Propane, 1,2,3-trichloro-
Propane, 1-ethoxy-
Propane, 1-ethoxy-2-methyl-
Propane, 1-nitro-
Propane, 2-(ethenyloxy)-
Propane, 2,2-bis(ethylthio)-
Propane, 2-ethoxy-
Propane, 2-fluoro-
Propane, 2-methoxy-
Propane, 2-methyl-1-nitro-
Propane, 2-methyl-2-(1-methylethoxy)-
Propane-1,1-diol diacetate
Propanedioic acid, diethyl ester
Propanedioic acid, propyl-
Propanenitrile, 2-chloro-3-(phenylsulfonyl)-
Propanoic acid, 2-(1-ethoxyethoxy)-, ethyl ester
Propanoic acid, 2-(methoxymethoxy)-
Propanoic acid, 2-hydroxy-, 2-methylpropyl ester
Propanoic acid, 2-hydroxy-, butyl ester
Propanoic acid, 2-hydroxy-, ethyl ester, (S)-
Propanoic acid, 2-hydroxy-2-methyl-, methyl ester
Propanoic acid, 2-methoxy-, methyl ester
Propanoic acid, 2-methyl-
Propanoic acid, 2-methyl-, 3-methylbutyl ester
Propanoic acid, 2-methylpropyl ester
Propanoic acid, 2-oxo-, ethyl ester
Propanoic acid, 2-oxo-, trimethylsilyl ester
Propanoic acid, 2-phenylethyl ester
Propanoic acid, 2-propenyl ester
Propanoic acid, anhydride
Propanoic acid, ethyl ester
Propanoic acid, propyl ester
Propargyl alcohol
Propionamide, N-(3-fluoro-2-methylphenyl)-3-(4-fluorophenyl)-
Propionic acid, (3,6,7,8-tetrahydro-3,7-methano-2,4,6-trimethyl-2H-oxocin-7-yl)methyl ester
Propylamine
Propylene Carbonate
Propylene Glycol
Pyrazine, 2,3-dimethyl-
Pyrazine, 2,5-dimethyl-
Pyrazine, 2,6-diethyl-
Pyrazine, 2-ethyl-5-methyl-
Pyrazine, 2-methyl-5-(1-methylethyl)-
Pyrazine, methyl-
Pyrazine, tetramethyl-
Pyrazine, trimethyl-
Pyridine
Pyridine, 2,3,6-trimethyl-
Pyridine, 4-(1-pyrrolidinyl)-
Pyridine-3-carboxamide, 1,2-dihydro-4,6-dimethyl-2-thioxo-
Pyrimidine, 2-methyl-
Pyrimidine, 5-ethyl-2-(4-propylphenyl)-
Pyrovalerone
Pyrrolidine-2,4-dione
Retene
Retinol, acetate
R-Limonene
sec-Butylamine
S-Ethyl ethanethioate
Silane, diethoxydimethyl-
Silane, diethylmethyl-
Silane, difluorodimethyl-
Silane, dimethoxydimethyl-
Silane, ethoxytrimethyl-
Silane, ethyltrimethyl-
Silane, methoxytrimethyl-
Silane, triethylfluoro-
Silane, trimethyl(3-methylphenoxy)-
Silanediol, dimethyl-
Silanol, (1,1-dimethylethyl)dimethyl-, benzoate
Silanol, allyldimethyl-
Silanol, dimethyl-
Silanol, trimethyl-, acetate
Silicon tetrafluoride
S-Methyl methanethiosulphonate
Spiro[5.5]undecane
Spiro[cyclobutane-1,1'(2'H)-phenanthrene], 3',4',4'a,9',10',10'a-hexahydro-4'a-methyl-, trans-
S-Propylmethanethiosulfonate
Squalene
Styrene
Styrene, 2,3,5,6-tetraethyl-4-vinyl-
Succindialdehyde
Succinic acid, 2-chloropropyl ethyl ester
Succinic acid, but-3-yn-2-yl propyl ester
Succinic acid, butyl ethyl ester
Succinic acid, cyclohexylmethyl ethyl ester
Succinic acid, di(1-cyclopentylethyl) ester
Succinic acid, di(3-methylbut-2-yl) ester
Succinic acid, ethyl 3-oxobut-2-yl ester
Succinic acid, ethyl tridec-2-ynyl ester
Sulfur, trifluoro(trifluoromethyl)-
Sulfurous acid, 2-ethylhexyl nonyl ester
Sulfurous acid, diethyl ester
Sydnone, 3,3'-tetramethylenedi-
tert-Butyl-(2-ethoxyethoxy)dimethylsilane
Tert-butyl(methoxy)dimethylsilane
tert-Butyldimethylsilyl formate
tert-Butyldimethylsilyl trifluoromethanesulfonate
tert-Butyldimethylsilylamine
Tetradecane
Tetradecanoic acid, 10,13-dimethyl-, methyl ester
Tetradecanoic acid, ethyl ester
Tetrahydrofuran
Tetrahydroionyl acetate
Tetrahydropyran Z-10-dodecenoate
Tetrasiloxane, decamethyl-
Thiazole
Thiazole, 5-ethoxy-
Thietane
Thietane, 2,4-dimethyl-
Thiirane, methyl-
Thiocyanic acid, 1,1,3-trimethyl-3-phenylbutyl ester
Thiocyanic acid, ethyl ester
Thiophane, hexyl-
Thiophene, 2-(1-methylethyl)-
Thiophene, 2-pentyl-
Thiophene, 3,4-bis(ethoxymethyl)-
Thiophene, 3,4-dimethyl-
Thiophene, 3-methyl-
Toluene
trans-(2-Ethylcyclopentyl)methanol
Trans, trans-2-ethylbicyclo[4.4.0]decane
trans,cis-1,7-Dimethylspiro[4.5]decane
trans-1,2-Diethyl cyclopentane
Trans-1-methyl-2-nonyl-cyclohexane
trans-1-Phenyl-1-pentene
trans-2-Chloro-3-methylthio-but-2-ene
trans-2-Pinanol
trans-3a-cis-9a-1,2,3,3a,8,9,9a,9b-octahydro-4H-cyclopenta[def]phenanthrene
trans-3-Decene
trans-3-Methyl-2-n-propylthiophane
trans-4a-Methyl-decahydronaphthalene
trans-4-Decene
trans-Z-à-Bisabolene epoxide
Trenbolone Acetate
Tributyl acetylcitrate
Tricyclo[20.8.0.0(7,16)]triacontane, 1(22),7(16)-diepoxy-
Tricyclo[3.3.0.0(2,8)]octan-3-one, 4-methyl-4-(2-methyl-2-propenyl)-
Tricyclo[3.3.1.1(3,7)]decane, 1-nitro-
Tricyclo[4.2.1.1(2,5)]decane
Tricyclo[5.3.1.1(2,6)]dodecan-11-ol, 11-methyl-12-methylene-
Tricyclo[7.4.1.1(2,7)]pentadeca-2,4,6,9,11,13-hexaene-8-ol
Tricyclo[8.4.1.1(3,8)]hexadeca-3,5,7,10,12,14-hexaen-2-one, anti-
Tricyclo[8.4.1.1(4,9)]hexadeca-4,6,8,10,12,14-hexaene-2,3-dione
Tridecane
Tridecane, 3-methyl-
Tridecanol, 2-ethyl-2-methyl-
Triethyl borate
Triethylene glycol monododecyl ether
Trimethyl(4-tert-butylphenoxy)silane
Trimethylphosphine oxide
Trimethylsilyl fluoride
Tripropylsilane
Trisulfide, dipropyl
Tuaminoheptane
Undec-10-ynoic acid
Undecanal
Undecane
Undecane, 2,6-dimethyl-
Undecane, 2-methyl-
Undecane, 3-methyl-
Undecane, 5,7-dimethyl-
Undecane, 5-ethyl-
Undecane, 5-methyl-
Undecane, 6-methyl-
Undecanoic acid
Undecanoic acid, ethyl ester
Urea, 1-acetyl-3-benzyl-
Urea, 2-propenyl-
Valeric acid hydrazide
Valeric anhydride
Vanadium, (ü7-cycloheptatrienylium)(ü5-2,4-cyclopentadien-1-yl)-
Vinyl crotonate

## Sheet: Moutai
Neoclovene, dihydro-
5-Methyl-2-hexanol
(1,4-Dimethylpent-2-enyl)benzene
(2,2,6-Trimethyl-bicyclo[4.1.0]hept-1-yl)-methanol
(2,4,6-Trimethylcyclohexyl) methanol
(2-Aziridinylethyl)amine
(2-Methyl-[1,3]dithian-2-yl)phenylmethanol
(2-Methylbutyl)cyclohexane
(2S,6R,7S,8E)-(+)-2,7-Epoxy-4,8-megastigmadiene
(2Z,4E)-3,7,11-Trimethyl-2,4,10-dodecatriene
(3H)Indazole, 3,3-dimethyl-
(3-Methyl-oxiran-2-yl)-methanol
(4-Methylphenyl) methanol, 1-methylpropyl ether
(4R*,5R*,9S*)-5,9-Dimethylspiro[3.5]nonan-1-one
(5-Ethylcyclopent-1-enyl)methanol
(5Z)-3-Methyl-1,5-heptadiene
(7,7-Dimethyl-2-oxobicyclo[2.2.1]hept-1-yl)-methanesulfonyl chloride
(Aminomethyl)cyclopropane
(E)-1-Phenyl-1-butene
(E)-2-Hexenyl tiglate
(E)-4-Oxohex-2-enal
(E)-9-Octadecenoic acid ethyl ester
(R)-2-Pentanol
(R)-3-Methyl-2-butanol
(R,S)-5-Ethyl-6-methyl-3E-hepten-2-one
(S)-1,2-Propanediol
(S)-2-Pentanol
(S)-Isopropyl lactate
(Z)-Difluorodiazene
[(1-Methoxypropan-2-yl)oxy]trimethylsilane
1-((4-Methylphenyl)sulfonylamino)-4,5,6,7(1H)-tetrahydrobenzo(d)triazole
1-(2-Hydroxyethoxy)-2-(vinylthio)ethane
1-(2-Hydroxyethyl)-1,2,5,5-tetramethyl-cis-decalin(1R,2S,4as,8as)
1-(3,4-Dihydro-2-naphthyl)-pyrrolidine
1,1'-(4-Methyl-1,3-phenylene)bis[3-(5-benzyl-1,3,4-thiadiazol-2-yl)urea]
1,1,1,3,5,7,7,7-Octamethyl-3,5-bis(trimethylsiloxy)tetrasiloxane
1,1,1,3,5,7,9,11,11,11-Decamethyl-5-(trimethylsiloxy)hexasiloxane
1,1,1-Trichloro-4,4-dimethyl-4-vinyldisilethylene
1,1,3,3,5-Pentamethylcyclohexane
1,1,3a-Trimethyl-1a,3a,5,6-tetrahydro-1H-cyclopropa[c]pentalen-4-one
1,1,3-Trimethoxypropane
1,1,4,5,6-pentamethyl-2,3-dihydro-1H-indene
1,1,4-Trimethylcyclohexane
1,1,6,6-Tetramethylspiro[4.4]nonane
1,1,6-trimethyl-3-methylene-2-(3,6,9,13-tetramethyl-6-ethenye-10,14-dimethylene-pentadec-4-enyl)cyclohexane
1,11-Hexadecadiyne
1,12-Dodecanediol
1,12-Tridecadiene
1,1'-Bicyclohexyl, 2-butyl-
1,1'-Bicyclopentyl
1,1'-Bicyclopentyl, 2-hexadecyl-
1,1-Ethanediol, diacetate
1,2,3,4,5,6,7,8-Octahydrotriphenylene
1,2,4,5-Tetrazine, 3,6-dimethyl-
1,2,4,5-Tetrazine, 3,6-diphenyl-
1,2,4,5-Tetroxane, 3,3,6,6-tetramethyl-
1,2,4-Metheno-1H-cyclobuta[b]cyclopenta[d]furan, 2,2a,3a,4,6a,6b-hexahydro-3a-methyl-
1,2,4-Triazolo[4,3-b]pyridazine, 6-methyl-
1,2-Benzenediamine, 4-methyl-
1,2-Benzenediol, o-(3-fluorobenzoyl)-o'-(2,3,4-trifluorobenzoyl)-
1,2-Dicyclohexylbutane
1,2-Dimethoxy-ethene
1,2-Dipropylcyclopropene
1,2-Epoxy-3-propyl acetate
1,2-Epoxy-5,9-cyclododecadiene
1,2-Ethanediol
1,2-Ethanediol, monoformate
1,2-Hydrazinedicarboxaldehyde
1,2-Propanediol, 2-acetate
1,3,11-Dodecatriene
1,3,2-Dioxarsenane, 2-ethyl-
1,3,5,7-Cyclooctatetraene
1,3,5-Cycloheptatriene, 7,7-dimethyl-
1,3,5-Cycloheptatriene, 7-ethyl-
1,3,5-Triazine-2,4(1H,3H)-dione, 6-(2-methylphenylamino)-
1,3,5-Trioxane
1,3,5-Trioxepane
1,3,6,10-Cyclotetradecatetraene, 3,7,11-trimethyl-14-(1-methylethyl)-, [S-(E,Z,E,E)]-
1,3,6-Heptatriene, 2,5,5-trimethyl-
1,3,7,11-Cyclotetradecatetraene, 2-methyl-
1,3-Benzenediamine, 4-methyl-
1,3-Butanediol, (R)-
1,3-Butanediol, (S)-
1,3-Cyclohexadiene-1-carboxaldehyde, 2,6,6-trimethyl-
1,3-Diisobutyrin, trimethylsilyl
1,3-dimethyl-2-phenyl-naphthalene
1,3-Dimethyladamantan-5-carboxylic acid, ethyl ester
1,3-Dioxan-4-one, 2-heptyl-6-methyl
1,3-Dioxane, 2-methyl-
1,3-Dioxepane, 2-heptyl-
1,3-Dioxolan-2-one
1,3-Dioxolane
1,3-Dioxolane, 2,4,5-trimethyl-
1,3-Dioxolane, 2-butyl-2-ethyl-
1,3-Dioxolane, 2-heptyl-
1,3-Dioxolane, 2-methoxymethyl-2,4,5-trimethyl-
1,3-Heptadiene, 3-ethyl-2-methyl-
1,3-Hexadiene, 3-ethyl-2,5-dimethyl-
1,3-Hexadiene, 3-ethyl-2-methyl-
1,3-Pentadien-2-ol, 4-methyl-, acetate
1,3-Propanediol, tert-butyldimethylsilyl ether
1,3-Propanediol, trimethylsilyl ether
1,4-Bis(morpholinoacetyl)piperazine
1,4-Butanediol
1,4-Dihydrothujopsene-(I1)
1,4-Dimethyl-2-phenyl-naphthalene
1,4-Dioxane
1,4-Dioxane, 2,3-dimethoxy-
1,4-Dioxane-2,5-dione, 3,6-dimethyl-
1,4-Dioxane-2,5-dione, 3,6-dimethyl-, (3S-cis)-
1,4-Dioxaspiro[4.5]decane, 8-ethoxy-
1,4-Ethanonaphthalene, 1,2,3,4-tetrahydro-
1,4-Methanoazulene-9-methanol, decahydro-4,8,8-trimethyl-, [1S-(1à,3aá,4à,8aá,9R*)]-
1,4-Pentadiene, 2,3,3-trimethyl-
1,4-Undecadiene, (Z)-
1,5,9-Decatriene, 2,3,5,8-tetramethyl-
1,5-Dimethyl-1-vinyl-4-hexenyl butyrate
1,5-Diphenyl-2H-1,2,4-triazoline-3-thione
1,5-Heptadiene
1,5-Heptadiene, 2-methyl-, (E)-
1,5-Heptadiene-3,4-diol, 2-methyl-
1,5-Hexadien-3-ol
1,5-Hexadiene, 2,5-dipropyl-
1,5-Hexadiene, 3,3,4,4-tetrafluoro-
1,6-Octadien-3-ol, 3,7-dimethyl-
1,6-Octadiene, 5,7-dimethyl-, (R)-
1,7-Dimethyl-4-(1-methylethyl)cyclodecane
1,7-Dimethyldibenzothiophene
1,8,15,22-Tricosatetrayne
1,8-Nonadiene, 2,7-dimethyl-5-(1-methylethenyl)-
1,8-Nonanediol, 8-methyl-
1,9-Nonanediol
1-[3-(2,6,6-Trimethyl-cyclohex-2-enyl)-4,5-dihydro-3H-pyrazol-4-yl]-ethanone
10,12,14-Nonacosatriynoic acid
10,12-Octadecadiynoic acid
10-12-Pentacosadiynoic acid
10-Heneicosene (c,t)
10-Methylene-tricyclo[4.3.1.1(2,5)]undecane
10-Undecenoic acid, octyl ester
11,14-Octadecadiynoic acid, methyl ester
11-Tetradecen-1-ol, acetate, (Z)-
11-Tricosene
15-Isobutyl-(13àH)-isocopalane
1-Butanamine, N,N-dimethyl-
1-Butanol
1-Butanol, 2,2-dimethyl-
1-Butanol, 2-methyl-
1-Butanol, 2-methyl-, (S)-
1-Butanol, 2-methyl-, acetate
1-Butanol, 3-methyl-
1-Butanol, 3-methyl-, acetate
1-Butanol, 3-methyl-, formate
1-Butanol, 3-methyl-, propanoate
1-Butanol, 4-butoxy-
1-Butanone, 2-hydroxy-1-phenyl-
1-Buten-3-one, 1-(2-carboxy-4,4-dimethylcyclobutenyl)-
1-Butene, 1-(methylthio)-, (E)-
1-Butene, 1-methoxy-
1-Butene, 4-methoxy
1-Butyne, 3-ethoxy-3-methyl-
1-Butyne, 3-methyl-
1-Chloro-2-methyl-2-propanol
1-Chloro-4-decyne
1-Cyclobutanone,2-(2-methyl-1-propenyl)
1-Cyclohexene-1-carboxaldehyde, 2,6,6-trimethyl-
1-Cyclohexyl-1-(1-naphthyl)-1-silacyclobutane
1-Cyclohexyl-1-(4-methylcyclohexyl)ethane
1-Cyclohexyl-1-pentyne
1-Cyclooctene, 3-bromo-
1-Cyclopentene-1-carboxylic acid
1-Decanol, 2-ethyl-
1-Decanol, 2-hexyl-
1-Decene, 8-methyl-
1-Deoxy-2,4-O,O-methylene-d-xylitol
1-Docosene
1-Dodecanol, 3,7,11-trimethyl-
1-Eicosyne
1-Ethyl-1-ethoxy-1-silacyclopentane
1-Ethyl-4-methoxy-9H-pyrido[3,4-b]indole
1-Ethyl-5-methylcyclopentene
1H-1,2,4-Triazol-3-amine, 1-ethyl-
1H-3a,7-Methanoazulen-5-ol, octahydro-3,8,8-trimethyl-6-methylene-
1H-3a,7-Methanoazulene, octahydro-1,4,9,9-tetramethyl-
1H-Cyclopent[a]anthracene-3,8-diol, 2,3á,3a,4,5,6,11,11bá-octahydro-3aà-methyl-, (ñ)-
1H-Cycloprop[e]azulene, 1a,2,3,4,4a,5,6,7b-octahydro-1,1,4,7-tetramethyl-, [1aR-(1aà,4à,4aá,7bà)]-
1-Heptanol
1-Heptanol, 2-propyl-
1-Heptatriacotanol
1-Hepten-3-one
1-Hepten-4-ol
1-Heptene, 3-methyl-
1-Hexadecanol, 2-methyl-
1-Hexanol
1-Hexanol, 2-ethyl-
1-Hexen-3-yne, 2,5,5-trimethyl-
1-Hexen-4-ol, 3-methyl-4-phenyl-
1-Hexene, 3,3,5-trimethyl-
1-Hexene, 3,3-dimethyl-
1-Hexene, 3-methyl-
1H-Imidazole, 2-(diethoxymethyl)-1-methyl-
1H-Indazole-1-propanoic acid, 4,5,6,7-tetrahydro-
1H-Inden-1-one, 2,3-dihydro-3,4,7-trimethyl-
1H-Indene, 1-(phenylmethylene)-
1H-Indene, 1-ethyl-2,3-dihydro-1-methyl-
1H-Indene, 1-ethyloctahydro-7a-methyl-, (1à,3aá,7aà)-
1H-Indene, 1-methylene-
1H-Indene, 2,3-dihydro-1,1,5-trimethyl-
1H-Indene, 2,3-dihydro-1,1-dimethyl-
1H-Indene, 2,3-dihydro-1,2-dimethyl-
1H-Indene, 2,3-dihydro-1,3-dimethyl-
1H-Indene, 2,3-dihydro-1,6-dimethyl-
1H-Indene, 2,3-dihydro-4,7-dimethyl-
1H-Indene, 2,3-dihydro-4-methyl-
1H-Indene, 2,3-dihydro-4-propyl-
1H-Indene, 2-butyl-3-hexyl-
1H-Indene, 2-butyl-5-hexyloctahydro-
1H-Indene, 3-ethyl-1-(1-methylethyl)-
1H-Indene, octahydro-, cis-
1H-Indene, octahydro-, trans-
1H-Indene, octahydro-5-methyl-
1H-Pyrazole
1H-Pyrazole, 3,5-dimethyl-1-phenyl-
1H-Pyrazole, 4,5-dihydro-5-propyl-
1H-Pyrido[3,4-b]indole, 2,3,4,9-tetrahydro-1-methyl-
1H-Tetrazol-5-amine
1H-Tetrazole
1H-Tetrazole-1,5-diamine
1H-Trindene, 2,3,4,5,6,7,8,9-octahydro-1,1,4,4,7,7-hexamethyl-
1-Methoxybicyclo[2,2,2]oct-5-en-2-yl methyl ketone
1-Methyl-1-(2-hydroxyethyl)-1-silacyclobutane
1-Methyl-2-methylenecyclohexane
1-Methylpentyl cyclopropane
1-Naphthalenemethanol, 1,2,3,4-tetrahydro-8-methyl-
1-Naphthalenepropanol, à-ethyldecahydro-5-(hydroxymethyl)-à,5,8a-trimethyl-2-methylene-, [1S-[1à(S*),4aá,5à,8aà]]-
1-Nonanol
1-Nonene, 4,6,8-trimethyl-
1-Octanamine, N-methyl-
1-Octanol
1-Octanol, 2,7-dimethyl-
1-Octen-3-ol
1-Octen-3-ol, methyl ether
1-Octene, 3,3-dimethyl-
1-Octene, 3,7-dimethyl-
1-Octyn-3-ol, 3-methyl-
1-Pentanol
1-Pentanol, 2-ethyl-4-methyl-
1-Pentanol, 3-methyl-
1-Pentanol, 4-methyl-
1-Penten-3-ol, 3-methyl-
1-Penten-3-one
1-Pentene, 5-nitro-
1-Phenanthrenecarboxaldehyde, 1,2,3,4,4a,9,10,10a-octahydro-1,4a-dimethyl-7-(1-methylethyl)-, [1S-(1à,4aà,10aá)]-
1-Phenanthrenecarboxylic acid, 1,2,3,4,4a,10a-hexahydro-1,4a-dimethyl-7-(1-methylethyl)-, methyl ester, [1R-(1à,4aá,10aà)]-
1-Phenylbicyclo(4.1.0)heptane
1-Propanamine, 3-dibenzo[b,e]thiepin-11(6H)-ylidene-N,N-dimethyl-, S-oxide
1-Propanamine, N,2-dimethyl-
1-Propanamine, N,2-dimethyl-N-nitroso-
1-Propanesulfonyl chloride
1-Propanol
1-Propanol, 2-(2-hydroxypropoxy)-
1-Propanol, 2,2-dimethyl-
1-Propanol, 2-ethoxy-
1-Propanol, 3-ethoxy-
1-Propanone, 1-(2-furanyl)-
1-Propanone, 3-chloro-1-phenyl-
1-Propene, 1,2,3-trichloro-
1-Propene, 1-methoxy-
1-Propene, 3-(ethenyloxy)-
1-Propene, 3,3-diethoxy-
1-Propene, 3,3'-oxybis-
1-Propene, 3-methoxy-
1-Propene-1,2,3-tricarboxylic acid, tributyl ester
1-Propene-2-thiol, 1,1-diphenyl-
1R,2c,3t,4t-Tetramethyl-cyclohexane
1-Tetrazol-2-ylethanone
1-Triazene, 3,3-dimethyl-1-phenyl-
1-Undecanol
1-Undecene
1-Undecyne
2-(1-Cyclohexenyl)ethylamine
2(1H)-Naphthalenone, octahydro-4a,7,7-trimethyl-, cis-
2(1H)-Pyridinone
2-(2-Butoxyethoxy)acetic acid
2-(2-Hydroxycyclooctyl)-furan
2(3H)-Furanone, 5-butyldihydro-
2(3H)-Furanone, 5-ethenyldihydro-5-methyl-
2(3H)-Furanone, 5-ethoxydihydro-
2(3H)-Furanone, 5-ethyldihydro-
2(3H)-Furanone, dihydro-3-methylene-
2(3H)-Furanone, dihydro-4-hydroxy-
2(3H)-Furanone, dihydro-4-methyl-
2(3H)-Furanone, dihydro-5-methyl-
2(3H)-Furanone, dihydro-5-pentyl-
2(3H)-Furanone, dihydro-5-propyl-
2-(3-methyl-2-cyclopenten-1-yl)-2-methylpropionaldehyde
2(5H)-Furanone, 4-methyl-5,5-bis(2-methyl-2-propenyl)-
2-(Butyliden-2-one)tetrahydrofuran
2-(Cyclopent-1-enyl)-thiophene
2-(Isopropyldisulfanyl)butane
2,2,3,3-Tetramethylcyclopropanecarboxylic acid, phenyl ester
2,2,3-Triethyloxirane
2,2,4,4-Tetramethyloctane
2,2-Dimethyl-3-heptene trans
2,2-Dimethyl-3-pentanol, chlorodifluoroacetate
2,2'-Dimethylbiphenyl
2,2-Dimethyl-N-ethylpyrrolidine
2,3-Butanediol
2,3-Butanediol, [R-(R*,R*)]-
2,3-Butanediol, [S-(R*,R*)]-
2,3-Butanediol, 2,3-dimethyl-
2,3-Butanediol, diacetate
2,3-Butanediol, dinitrate
2,3-Dihydrofluoranthene
2,3-Dimethyl-1-hexene
2,3-Epoxybutane
2,3-Octanedione
2,4,4,6-Tetramethyl-6-phenylheptane
2,4,4-Trimethyl-1-hexene
2,4,6,8-Tetramethyl-1-undecene
2,4,6-Cycloheptatrien-1-one, 2-hydroxy-5-(3-methyl-2-butenyl)-4-(1-methylethenyl)-
2,4,6-Trimethyl-1-nonene
2,4a,8,8-Tetramethyldecahydrocyclopropa[d]naphthalene
2,4-Dimethyl-5-methylthiopent-4-en-2-ol
2,5,6-Trimethyl-1,3-oxathiane
2,5,8- Trimethyl-1-nonen-3-yn-5-ol
2,5,8,11,14,17-Hexaoxaoctadecane
2,5,9-Tetradecatriene, 3,12-diethyl-
2,5-Dimethyl-[1,3]dioxane-4-carboxaldehyde
2,5-Dimethyl-2-(2-tetrahydrofuryl)tetrahydrofuran
2,5-Dimethyl-2-(3-methylbut-2-enyl)hex-4-enoic acid, ethyl ester
2,5-Furandione, 3,4-dimethyl-
2,5-Furandione, dihydro-3-methyl-
2,5-Furandione, dihydro-3-methylene-
2,5-Hexanedione
2,5-Octadecadiynoic acid, methyl ester
2,5-Pyrrolidinedione, 1-hydroxy-
2,6,6-Trimethyl-2-cyclohexene-1,4-dione
2,6-Dimethyl-1-nonen-3-yn-5-ol
2,6-Dimethyl-6-trifluoroacetoxyoctane
2,6-Octadiene, 2,6-dimethyl-
2,7-Octanedione
2,9-Heptadecadiene-4,6-diyn-8-ol, (Z,E)-
2-[2-[2-[2-(2-Methoxyethoxy)ethoxy]ethoxy]ethoxy]ethyl acetate
2-[5-(2-Hydroxy-propyl)-furan-2-yl]-propan-1-ol
2-[N-Aziridyl]methylpyrrole
2-Acetyl-2-methyltetrahydrofuran
2-Acetyl-5-methylfuran
2-Amino-1,3-propanediol
2-Amino-2-methyl-1,3-propanediol
2-Amino-2-thiazoline-4-carboxylic acid
2-Aminoacetamide, N-(2',6'-dimethylphenyl)-
2-Aminosuccinonitrile
2-Bromo dodecane
2-Butanol
2-Butanol, (R)-
2-Butanol, 3-chloro-
2-Butanol, 3-methyl-
2-Butanone, 3-methyl-
2-Buten-1-one, 1-(2,6,6-trimethyl-1,3-cyclohexadien-1-yl)-, (E)-
2-Butenal, 2-methyl-
2-Butene, 2-methyl-
2-Butene-1,4-diol, diformate
2-Butenoic acid, 2-methyl-, 2-propenyl ester, (E)-
2-Butenoic acid, ethyl ester, (E)-
2-Butenoic acid, ethyl ester, (Z)-
2-Butenoic acid, methyl ester, (Z)-
2-Butyl-3,4,5,6-tetrahydropyridine
2-Butynedinitrile
2-Chloroethyl methyl ether
2-Cyclohexen-1-one
2-Cyclopenten-1-one
2-Cyclopenten-1-one, 2,3-dimethyl-
2-Cyclopenten-1-one, 2-methyl-
2-Cyclopentene-1-carboxylic acid, 1,2-dimethyl-, ethyl ester
2-Cyclopentene-1-carboxylic acid, 1,3-dimethyl-2-ethyl-, ethyl ester
2-Decen-1-ol, (E)-
2-Decene, 4-methyl-, (Z)-
2-Ethanolamine, 1,1,2-triphenyl-
2-ethenyl-3-ethylpyrazine
2-Ethoxy-3-chlorobutane
2-Ethoxyethyl acetate
2-Ethoxyethyl acrylate
2-Ethylacrolein
2-Ethylhexyl acrylate
2-Ethynyl pyridine
2-Fluoroformyl-3,3,4,4-tetrafluoro-1,2-oxazetidine
2-Fluoropropene
2-Furaldehyde diethyl acetal
2-Furancarboxaldehyde, 5-methyl-
2-Furancarboxylic acid, 2-methoxyethyl ester
2-Furancarboxylic acid, 2-tetrahydrofurylmethyl ester
2-Furancarboxylic acid, ethyl ester
2-Furanmethanethiol, 5-methyl-
2-Furanmethanol
2-Furanmethanol, 5-ethenyltetrahydro-à,à,5-trimethyl-, cis-
2-Furanmethanol, acetate
2-Furanol, tetrahydro-
2H-Benz[e]inden-3-ol, 3,3a,4,5-tetrahydro-3a-methyl-, (3S-cis)-
2H-Benzimidazol-2-one, 1,3-dihydro-1-methyl-
2H-Benzimidazol-2-one, 1,3-dihydro-5-methyl-
2-Heptanol, (S)-
2-Heptanol, 6-methyl-
2-Heptanone
2-Heptanone, 6-methyl-
2-Heptanone, 7,7-dichloro-
2-Heptene, 4-methyl-, (E)-
2-Heptenoic acid, ethyl ester, (E)-
2-Heptyne-4-one
2-Hexanol, 2,3-dimethyl-
2-Hexanol, 3-methyl-
2-Hexanol, acetate
2-Hexanone, 4-methyl-
2-Hexene, 1-butoxy-, (E)-
2-Hexene, 3,5,5-trimethyl-
2-Hexene, 4,4,5-trimethyl-
2-Hexene, 4-ethyl-2,3-dimethyl-
2-Hexenoic acid, ethyl ester
2-Hexyl-1-octanol
2H-Pyran, 2-(2,5-hexadiynyloxy)tetrahydro-
2H-Pyran-2-one, tetrahydro-3,6-dimethyl-
2H-Thiopyran, tetrahydro-2-methyl-3-propyl-
2-Hydrazinoethanol
2-Hydroxy-2,5-dimethyl-hept-6-en-3-one
2-Hydroxy-2-methylbutyric acid
2-Hydroxy-5-methylbenzaldehyde
2-Isopropyl-10-methylphenanthrene
2-Methoxy-2'-methyl-stilbene
2-Methoxyethyl pentanoate
2-Methoxy-N-methylethylamine
2-Methyl-5,6,7,8-tetrahydroquinoxaline
2-Methyl-5-hexen-3-ol
2-Methyl-N-(1-methylethylidene)-4-[(1E)-1-pentadecenyl]-1,3,2-dioxaborinan-5-amine #
2-Methylnonanoic acid, methyl ester
2-Naphthalenemethanol, 1-ethyl-1,2,3,4-tetrahydro-2,3-dihydroxy-à,1,4,4-tetramethyl-
2-n-Butyl furan
2-Nonanol
2-Nonanone
2-Nonenal, (E)-
2-Nonene
2-Nonene, (E)-
2-Nonenoic acid, ethyl ester
2-n-Propylaziridine
2-Octanamine
2-Octanol
2-Octanol, (R)-
2-Octanol, (S)-
2-Octanol, 2,6-dimethyl-
2-Octanol, acetate
2-Octanone
2-Octenal, (E)-
2-Octenoic acid, ethyl ester
2-Octynoic acid
2-Oxetanone, 4-methyl-
2-Oxopentacyclo[7.4.0.0(3,8).1(3,8).1(1,9)]trideca-4,6,10,12-tetraene
2-Pentadecanone, 6,10,14-trimethyl-
2-Pentanol
2-Pentanol, 3-methyl-
2-Penten-1-ol, (Z)-
2-Pentene
2-Pentene, 1-ethoxy-4-methyl-, (Z)-
2-Pentene, 2,4,4-trimethyl-
2-Pentene, 4,4-dimethyl-, (Z)-
2-Piperidinone, N-[4-bromo-n-butyl]-
2-Propanethiol
2-Propanol, 1-(1-methylethoxy)-
2-Propanol, 1-(2-methoxy-1-methylethoxy)-
2-Propanol, 1-(2-propenyloxy)-
2-Propanol, 1,1'-oxybis-
2-Propanol, 1,3-dimethoxy-
2-Propanol, 1-bromo-
2-Propanol, 1-chloro-, phosphate (3:1)
2-Propanone, 1-(1-methylethoxy)-
2-Propanone, 1-(acetyloxy)-
2-Propanone, 1-(ethylthio)-
2-Propanone, 1-hydroxy-
2-Propenal
2-Propenal, 3-phenyl-
2-Propenoic acid, 2-methyl-, 2-propenyl ester
2-Propenoic acid, anhydride
2-Propenoic acid, ethenyl ester
2-Propynenitrile, 3-fluoro-
2-Pyrazoline, 4-ethyl-1-isopropyl-
2-Pyridinamine, 3,6-dimethyl-
2-Pyridinealdoxime
2-sec-Butyl-3-methyl-1-pentene
2-t-Butyl-5-propyl-[1,3]dioxolan-4-one
2-t-Butyl-6-chloromethyl-[1,3]dioxan-4-one
2-Thioisopropyl-N,N-dimethylpropanamide
2-Thiopheneacetic acid, 3-methylbutyl ester
2-Thiophenepropanenitrile
2-Tridecene, (Z)-
2-Undecanethiol, 2-methyl-
2-Undecanone, 6,10-dimethyl-
2-Undecene, 2,5-dimethyl-
2-Undecyne
2-Vinylfuran
3(2H)-Thiophenone, dihydro-2-methyl-
3-(2-Methyl-propenyl)-1H-indene
3-(Cyclopent-1-enyl)-thiophene
3-(Methylthio)propanoic acid ethyl ester
3,3,3-Trifluoropropene
3,3,5,5-Tetramethylcyclopentene
3,3'-Bifuran, 2,2',3,3'-tetrahydro-
3,3-Diethoxy-1-propanol
3,3-Diethoxy-1-propyne
3,3-Dimethyl-4-heptanol
3,3-Dimethylacrylic acid
3,3'-Oxydianiline
3,4,4-Trimethyl-1-penten-3-ol
3,4-Dimethylcumene
3,4-Hexanedione
3,4-Octadiene, 7-methyl-
3,5,5-Trimethyl-1-hexyl methylphosphonofluoridate
3,5-Decadiene, 2,2-dimethyl-, (Z,Z)-
3,5-Diketo-1,6-heptadiene
3,5-Dimethyl-2-octanone
3,5-Hexadiyn-2-one
3,5-Octadien-2-one, (E,E)-
3,6-Dimethyl-4H-furo[3,2-c]pyran-4-one
3,6-Dioxa-2,4,5,7-tetrasilaoctane, 2,2,4,4,5,5,7,7-octamethyl-
3,7,11,Trimethyl-8,10- dodecedienylacetate
3,7-Dimethyldibenzothiophene
3,7-Octadiene-2,6-diol, 2,6-dimethyl-
3,9-Dodecadiyne
3-Acetamidofuran
3-Acetyl-2,5-dimethyl furan
3á-Methyl-trans-hexahydrophthalide
3-Buten-1-amine, N-ethyl-N-methyl-
3-Buten-2-ol
3-Buten-2-one, 4-(4-methoxyphenyl)-
3-Butyn-2-ol, 2-methyl-
3-Butynylbenzene
3-Cyclopropylcarboxy-6-ethyldecane
3-Decyn-2-ol
3-Decyne
3-Dodecene, (Z)-
3-Ethenyl-3-methylcyclopentanone
3-Ethyl-2-pentanol
3-Ethyl-3,4-dihydro-2(1H)-quinoxalinone
3-Ethyl-3-octene
3-Ethyl-3-phenyl-1-pentene
3-Ethyl-4-nonanol
3-Ethyl-4-octene
3-Ethylcyclopentanone
3-Ethylthio-1-propene
3-Furaldehyde
3-Heptadecanone
3-Heptadecen-5-yne, (Z)-
3-Heptanol
3-Heptanol, 4-methyl-
3-Heptanone
3-Heptanone, 4-methyl-
3-Hepten-2-one, (Z)-
3-Heptene, 4-propyl-
3-Heptenoic acid, ethyl ester, (E)-
3-Hexadecyne
3-Hexanone
3-Hexanone, 4-methyl-
3-Hexen-1-ol, (Z)-
3-Hexenal, (Z)-
3-Hexene, (E)-
3-Hydroxy-2-methylbenzaldehyde
3-Hydroxy-3-methyl-2-butanone
3-Hydroxy-3-phenylbutan-2-one
3-Hydroxy-4-methoxybenzaldehyde, tert-butyldimethylsilyl ether
3-Hydroxybutanamide, N-phenylmethoxy-
3-Isobutyl-4,5-dimethyl-3H-isobenzofuran-1-one
3-Methoxy-2,2-dimethyloxirane
3-Methyl-1-[(1H)-1,2,4-triazol-1-yl]butan-2-one
3-Methyl-2-butenoic acid, cyclobutyl ester
3-Methyl-2-hexene
3-Methyl-5-(1,4,4-trimethylcyclohex-2-enyl)pentan-1-ol
3-Methylbenzothiophene
3-Methylbut-2-enoic acid, 2-dimethylaminoethyl ester
3-Methylbutyl 2-ethylhexanoate
3-Methylcyclohexylamine,c&t
3-Methylphenylacetylene
3-Nitro-1-phenyl-1-butanone
3-Nonanone
3-Nonanone, O-methyloxime, (syn or anti)
3-Nonenoic acid, ethyl ester
3-Octadecyne
3-Octanone
3-Octen-2-one
3-Octen-2-one, (E)-
3-Octyne
3-Octyne, 7-methyl-
3-Oxatricyclo[20.8.0.0(7,16)]triaconta-1(22),7(16),9,13,23,29-hexaene
3-Pentanol
3-Pentanone, 2,2-dimethyl-
3-Penten-1-ol, 3-methyl-
3-Penten-2-ol
3-Penten-2-one, (E)-
3-Penten-2-one, 3-methyl-
3-Phenyl-1H-pyrazole-4-carbaldehyde
3-Phenyl-1-propanol, acetate
3-Picoline, 5-(tert-butylthio)-
3-Pyridinecarbonitrile, 1,4-dihydro-1-methyl-
3-Pyridinecarbonitrile, 6-ethyl-1,2-dihydro-5-methyl-2-oxo-
3-Pyrrolidinecarboxylic acid, 5-oxo-1-(3-pyridinylmethyl)-
3-Tetradecene, (Z)-
3-Tetradecyne
3-Thiophenecarboxaldehyde
3-Tridecene
3-Trifluoroacetoxy-6-ethyldecane
3-Trifluoroacetoxytetradecane
3-Undecene, (Z)-
3-Undecene, 9-methyl-, (E)-
3-Undecyne
4,5-Dihydro-5-methyl-4,4-pentamethylene-2-phenyl-1,3-oxazin-6-one
4,5-Nonadiene, 2-methyl-
4,6,6-Trimethyl-2-(3-methylbuta-1,3-dienyl)-3-oxatricyclo[5.1.0.0(2,4)]octane
4',6'-Dimethoxy-2',3'-dimethylacetophenone
4,6-di-tert-Butyl-m-cresol
4,7,10,13,16,19-Docosahexaenoic acid, methyl ester, (all-Z)-
4,8,12,16-Octadecatetraen-1-ol, 4,9,13,17-tetramethyl-
4,8-Dioxatricyclo[5.1.0.0(3,5)]octane, 1-methyl-5-(1-methylethyl)-, (1à,3á,5á,7à)-
4,9-Decadien-2-amine, N-butyl-
4-[9,10-Dihydrophenanthren-2-yl]-n-butanol
4a,10a-Methanophenanthren-9á-ol, 11-syn-bromo-1,2,3,4,4a,9,10,10a-octahydro-
4-Acetoxy-3-methoxystyrene
4-Bromoheptane
4-Butyl-5-methylpyrazalone
4-Butylbenzoic acid, 2-methylphenyl ester
4-Chloro-3-n-hexyltetrahydropyran
4-Decene, 3-methyl-, (E)-
4-Decene, 8-methyl-, (E)-
4-Decenoic acid, ethyl ester, (Z)-
4-Dodecene, (E)-
4-Ethoxy-2-butanone
4-Ethoxymethyl-6-methyl-2-oxo-1,2-dihydro-pyridine-3-carbonitrile
4-Ethyl-4-fluorohexane-2,3-dione
4-Ethylbenzoic acid, 2-phenylethyl ester
4-Fluorobenzoic acid, 2-pentadecyl ester
4-Formyl-3,5-dimethyl-1H-pyrrole-2-carbonitrile
4-Heptanol, 3-methyl-
4-Hepten-3-one, 5-ethyl-4-methyl-
4-Heptenoic acid, ethyl ester, (E)-
4-Hexen-3-one
4H-Imidazol-4-one, 2-amino-1,5-dihydro-
4-Hydroxybutyl acrylate
4-Hydroxymandelic acid, ethyl ester, di-TMS
4-Methoxybenzyl isothiocyanate
4-Methoxyphenylacetic acid ethyl ester
4-Methyl-2-oxovaleric acid
4-Methyl-5H-furan-2-one
4-Methylthiazole
4-Nonene, 3-methyl-, (Z)-
4-Octene, (E)-
4-Octene, 2,6-dimethyl-, [S-(E)]-
4-Penten-2-ol
4-Pentenal
4-Phenanthrenol, 1,2,3,4-tetrahydro-4-methyl-
4-Propylcyclohexylamine
4-Pyridinecarboxylic acid, ethyl ester
4-sec-Butoxy-2-butanone
4-Tridecyne
4-Undecene, 5-methyl-, (Z)-
5-(7a-Isopropenyl-4,5-dimethyl-octahydroinden-4-yl)-3-methyl-pent-2-en-1-ol
5,6,7,8,9,10-Hexahydrobenzocyclooctene
5,7-Octadien-4-one, 2,6-dimethyl-, (E)-
5,8,11,14-Eicosatetraynoic acid
5,8,11,14-Eicosatetraynoic acid, methyl ester
5,8,11-Eicosatriynoic acid, methyl ester
5,8,11-Heptadecatriynoic acid, methyl ester
5,8-Dihydroxy-4a-methyl-4,4a,4b,5,6,7,8,8a,9,10-decahydro-2(3H)-phenanthrenone
5,8-Dimethoxy-1,4-dihydro-2,3-quinoxalinedione
5,8-Dimethylenebicyclo[2.2.2]oct-2-ene
5,9,13-Pentadecatrien-2-one, 6,10,14-trimethyl-, (E,E)-
5-[2-(5-Oxopenta-1,3-dienyl)phenyl]penta-2,4-dienal
5á,7áH,10à-Eudesm-11-en-1à-ol
5-Benzofurancarboxaldehyde, 2,3-dihydro-2-methyl-
5-Dodecanol
5-Ethyl-1-nonene
5-Ethyl-2-furaldehyde
5-Ethyl-2-hepten-4-one
5-Ethyldecane
5H-Dibenzo[a,d]cyclohepten-5-ol, 10,11-dihydro-
5-Hepten-2-ol, 6-methyl-
5-Hepten-2-one, 6-methyl-
5-Hexenenitrile, 2-methyl-
5-Hexyn-3-ol
5H-Inden-5-one, 1,2,3,6,7,7a-hexahydro-7a-methyl-
5H-Tetrazol-5-amine
5-Hydroxy-4-octanone
5-Isopropyl-2,4-imidazolidinedione
5-Octadecene, (E)-
5-Oxotetrahydrofuran-2-carboxylic acid, ethyl ester
5-Tridecene, (E)-
6,11-Undecadiene, 1-acetoxy-3,7-dimethyl-
6,7-Dimethyl-1,2,3,5,8,8a-hexahydronaphthalene
6,9-Octadecadiynoic acid, methyl ester
6-Benzamido-4-benzoyl-1,2,4-triazine-3,5(2H,4H)-dione
6-Dodecene, (E)-
6-Dodecyne
6-Hepten-3-one, 5-hydroxy-4-methyl-
6-Heptenoic acid, ethyl ester
6-Methyl-2-(piperidin-1-ylmethyl)-4-pyrimidinylamine
6-Methyl-2-phenethyl[1,3]dioxan-4-one
6-Phenyl-4(3H)-pyrimidinone
6-Undecylamine
7,12a-Dimethyl-1,2,3,4,4a,11,12,12a-octahydrochrysene
7-Heptadecyne, 1-chloro-
7-Hexadecenoic acid, methyl ester, (Z)-
7-Octadecyne, 2-methyl-
7-Octen-2-one
7-Octenoic acid, ethyl ester
7-Oxabicyclo[4.1.0]heptane, 1-methyl-4-(2-methyloxiranyl)-
7-Tetracyclo[6.2.1.0(3.8)0(3.9)]undecanol, 4,4,11,11-tetramethyl-
7-Tetradecyne
8,11,14-Eicosatrienoic acid, (Z,Z,Z)-
8,11,14-Eicosatrienoic acid, methyl ester, (Z,Z,Z)-
8-Hexadecyne
9-(3,3-Dimethyloxiran-2-yl)-2,7-dimethylnona-2,6-dien-1-ol
9,10-Anthracenedione, 2-(1,1-dimethylethyl)-
9,10-Dimethylanthracene
9,10-Ethanoanthracene-9(10H)-methylamine, N-methyl-, 9,10-dihydro
9,12,15-Octadecatrienoic acid, 2-phenyl-1,3-dioxan-5-yl ester
9,12-Octadecadienoic acid (Z,Z)-
9,12-Octadecadienoic acid, ethyl ester
9,12-Octadecadienoic acid, methyl ester, (E,E)-
9-Eicosyne
9-Ethyl-10-methylanthracene
9H-Pyrido[3,4-b]indol-7-ol, 1-methyl-
9H-Pyrido[3,4-b]indole, 8-hydroxy-1-methyl-
9-Hydroxy-4-fluorenylethylene oxide
9-Isopropyl-1-methyl-2-methylene-5-oxatricyclo[5.4.0.0(3,8)]undecane
9-Octadecenamide, (Z)-
9-Oxabicyclo[6.1.0]nonane
9-Phenanthrenecarbonitrile, 10-amino-1,2,3,4,5,6,7,8-octahydro-
à-Bromo-p-tolunitrile
à-Calacorene
Acetaldehyde, hydroxy-
Acetaldehyde, methoxy-
Acetaldehyde, tetramer
Acetamide
Acetamide, 2,2-dichloro-
Acetamide, 2-hydrazino-2-oxo-N-(4-pentyloxyphenyl)-
Acetic acid
Acetic acid, [(aminocarbonyl)amino]oxo-
Acetic acid, 1,1-dimethylethyl ester
Acetic acid, 2-phenylethyl ester
Acetic acid, anhydride with formic acid
Acetic acid, butyl ester
Acetic acid, diethoxy-, ethyl ester
Acetic acid, dimethoxy-, methyl ester
Acetic acid, ethoxyhydroxy-, ethyl ester
Acetic acid, heptyl ester
Acetic acid, hexyl ester
Acetic acid, hydrazide
Acetic acid, hydrazino-, ethyl ester
Acetic acid, hydroxy-, ethyl ester
Acetic acid, methoxy-
Acetic acid, methoxy-, anhydride
Acetic acid, methoxy-, ethyl ester
Acetic acid, pentyl ester
Acetic acid, phenylmethyl ester
Acetic acid, trifluoro-, 3,7-dimethyloctyl ester
Acetic anhydride
Acetohydroxamic acid
Acetoin
Acetophenone
Acetoxyacetic acid, 3-methylbut-2-yl ester
Acetyl valeryl
Adamantane
á-D-Glucopyranoside, methyl
à-Hydroxyisobutyric acid, acetate
á-l-Arabinopyranoside, methyl
Alloaromadendrene
Alloaromadendrene oxide-(1)
Allopregnane
Allyl chloride
Allyl fluoride
Allyl(dimethyl)benzyloxysilane
Alpha-pyrone-6-carboxylic acid
Aminocyanoacetic acid
Anastrozole
Androst-5-en-17-one, 3-hydroxy-16,16-dimethoxy-, (3á)-
Androstan-17-one, 3-ethyl-3-hydroxy-, (5à)-
Androstane-3,17-dione
Anthracene, 1,2,3,4-tetrahydro-9,10-dimethyl-
Anthracene, 1,2,3,4-tetrahydro-9-propyl-
Anthracene, 2-ethyl-
Anthracene, 9-(1-methylethyl)-
Anthracene, 9-(2-propenyl)-
Anthracene, 9,10-dihydro-9,10-dimethyl-
Anthracene, 9-dodecyltetradecahydro-
Anthracene, 9-methoxy-
Anthranilic acid, N-dimethylaminomethylene-
Anthranilic acid, N-dimethylaminomethylene-, ethyl ester
Anthraquinone, 1,2,4-trimethyl-
à-Phellandrene
Aromadendrene oxide-(2)
Aromandendrene
Arsenous acid, tris(trimethylsilyl) ester
As-triazin-3(4H)-one, 5,6-diphenyl-, 2-oxide
Aziridine, 2-hexyl-
Azulene, 1,4-dimethyl-7-(1-methylethyl)-
Benz[a]anthracene, 1,4,4a,5,6,7,8,11,12,12b-decahydro-
Benzadehyde O-benzyloxime
Benzaldehyde
Benzaldehyde, 2,4,6-trimethyl-
Benzaldehyde, 2,5-bis[(trimethylsilyl)oxy]-
Benzaldehyde, 2-hydroxy-
Benzaldehyde, 2-methyl-
Benzamide, O-[(phenylamino)carbonyl]oxime
Benzenamine, 3-[2-(2-pyridinyl)ethyl]-
Benzenamine, 4-butoxy-
Benzene, (1,1-dimethylbutyl)-
Benzene, (1,1-dimethylpropyl)-
Benzene, (1,2,2-trimethoxyethyl)-
Benzene, (1-bromoethyl)-
Benzene, (1-methyl-2-cyclopropen-1-yl)-
Benzene, (1-methylbutyl)-
Benzene, (1-methylethyl)-
Benzene, (1-methylpropyl)-
Benzene, (2,2-diethoxyethyl)-
Benzene, (2-methylpropyl)-
Benzene, (3-methylbutyl)-
Benzene, (4,5,5-trimethyl-1,3-cyclopentadien-1-yl)-
Benzene, 1-(1-methylethenyl)-3-(1-methylethyl)-
Benzene, 1,1'-(chloromethylene)bis-
Benzene, 1,1'-dodecylidenebis[4-methyl-
Benzene, 1,2,3,4-tetramethyl-
Benzene, 1,2,3-trimethyl-
Benzene, 1,2,4,5-tetramethyl-
Benzene, 1,2,4-triethyl-
Benzene, 1,2-bis(1-buten-3-yl)-
Benzene, 1,2-dimethoxy-
Benzene, 1,3-diethyl-
Benzene, 1,3-diethyl-5-methyl-
Benzene, 1,3-dimethyl-5-(1-methylethyl)-
Benzene, 1,4-dichloro-
Benzene, 1,4-diethyl-
Benzene, 1,4-diethyl-2-methyl-
Benzene, 1,4-dimethyl-2-(2-methylpropyl)-
Benzene, 1-ethenyl-2-methyl-
Benzene, 1-ethenyl-3-ethyl-
Benzene, 1-ethenyl-4-(2-methylpropyl)-
Benzene, 1-ethenyl-4-methyl-
Benzene, 1-ethyl-2,4-dimethyl-
Benzene, 1-ethyl-3,5-dimethyl-
Benzene, 1-ethyl-3-methyl-
Benzene, 1-ethyl-4-(1-methylethyl)-
Benzene, 1-ethyl-4-(2-methylpropyl)-
Benzene, 1-ethyl-4-methyl-
Benzene, 1-methyl-2-(1-ethylpropyl)-
Benzene, 1-methyl-2-propyl-
Benzene, 1-methyl-3-(1-methylethyl)-
Benzene, 1-methyl-4-(1-methylethenyl)-
Benzene, 1-methyl-4-(1-methylpropyl)-
Benzene, 1-methyl-4-(2-methylpropyl)-
Benzene, 1-methyl-4-propyl-
Benzene, 1-propynyl-
Benzene, 2-(chloromethyl)-1,3,5-trimethyl-
Benzene, 2,4-diethyl-1-methyl-
Benzene, 2,4-diisocyanato-1-methyl-
Benzene, 2,4-dimethyl-1-(1-methylethyl)-
Benzene, 2,4-dimethyl-1-(1-methylpropyl)-
Benzene, 2-ethyl-1,4-dimethyl-
Benzene, 2-propenyl-
Benzene, 3-cyclohexen-1-yl-
Benzene, 4-(2-butenyl)-1,2-dimethyl-, (E)-
Benzene, bromo-
Benzene, hexyl-
Benzene, pentamethyl-
Benzene, propyl-
Benzeneacetaldehyde
Benzeneacetaldehyde, à,2,5-trimethyl-
Benzeneacetic acid, 2-phenylethyl ester
Benzeneacetic acid, à,4-bis[(trimethylsilyl)oxy]-, trimethylsilyl ester
Benzeneacetic acid, ethyl ester
Benzenecarboximidoyl bromide, N-methyl-
Benzeneethanamine, 2-fluoro-á-hydroxy-4,5-methoxy-à-methyl-
Benzeneethanamine, N,à,à-trimethyl-
Benzeneethanol, á-ethenyl-à-methyl-
Benzenemethanol, à-methyl-, (R)-
Benzenepropanoic acid, ethyl ester
Benzo[a]fluorene, 1,2,3,4,6b,7,8,9,10,10a-decahydro-
Benzo[b]thiophene, 2,7-dimethyl-
Benzo[b]thiophene, 2-ethyl-5-methyl-
Benzo[b]thiophene, 3,5-dimethyl-
Benzo[c]cinnoline, 4,7-dimethyl-
Benzo[c]thiophene
Benzo[c]thiophene, 1,3-dihydro-
Benzofuran
Benzofuran, 2-methyl-
Benzofuroxan
Benzoic acid, 2,4-bis[(trimethylsilyl)oxy]-, trimethylsilyl ester
Benzoic acid, 2,5-bis(trimethylsiloxy)-, trimethylsilyl ester
Benzoic acid, 2-[(trimethylsilyl)oxy]-, trimethylsilyl ester
Benzoic acid, 2-amino-4-(1H-1,2,3,4-tetrazol-1-yl)-
Benzoic acid, ethyl ester
Benzoic acid, hydrazide
Benzoin
Benzonitrile
Benzonitrile, m-phenethyl-
Benzophenone
Benzothiazole
Benzoyl isothiocyanate
Benzyl alcohol
Benzyl alcohol, à-(1-(dimethylamino)ethyl)-
Benzyl Benzoate
Benzyl methyl ketone
Benzyl methyl sulfide
Bicyclo[2.2.1]heptane, 2-(1-methylpropyl)-
Bicyclo[2.2.1]heptane, 2-(2-propenyl)-
Bicyclo[2.2.1]heptane, 2,2,3-trimethyl-
Bicyclo[2.2.1]heptane, 2-cyclopropylidene-1,7,7-trimethyl-
Bicyclo[2.2.2]octane, 1-methyl-4-(methylsulfonyl)-
Bicyclo[3.1.0]hex-3-en-2-ol, 2-methyl-5-(1-methylethyl)-, (1à,2à,5à)-
Bicyclo[3.1.0]hexan-3-one, 4-methyl-1-(1-methylethyl)-, [1S-(1à,4á,5à)]-
Bicyclo[3.1.1]heptan-3-one, 2-(but-3-enyl)-6,6-dimethyl-
Bicyclo[3.1.1]heptan-3-one, 2,6,6-trimethyl-
Bicyclo[3.1.1]heptan-3-one, 2,6,6-trimethyl-, (1à,2á,5à)-
Bicyclo[3.2.0]hepta-2,6-diene
Bicyclo[3.2.1]oct-2-ene, 3-methyl-4-methylene-
Bicyclo[3.3.1]nonan-2-one, 1-methyl-9-(1-methylethylidene)-
Bicyclo[3.3.1]nonan-9-one, 1,2,4-trimethyl-3-nitro-, (2-endo,3-exo,4-exo)-(.+-.)-
Bicyclo[4.1.0]heptane, 3,7,7-trimethyl-, (1à,3à,6à)-
Bicyclo[4.1.0]heptane, 3,7,7-trimethyl-, [1S-(1à,3à,6à)]-
Bicyclo[4.1.0]heptane,-3-cyclopropyl,-7-hydroxymethyl, trans
Bicyclo[4.2.0]octa-1,3,5-triene
Bicyclo[5.2.0]nonane, 2-methylene-4,8,8-trimethyl-4-vinyl-
Bicyclo[5.2.0]nonane, 4-methylene-2,8,8-trimethyl-2-vinyl-
Bicyclo[6.3.0]undeca-1(8),9-diene, 11,11-dimethyl-
Bicyclo[7.2.0]undec-4-ene, 4,11,11-trimethyl-8-methylene-,[1R-(1R*,4Z,9S*)]-
Bifenthrin
Biphenyl
Biphenylene, 1,2,3,6,7,8,8a,8b-octahydro-4,5-dimethyl-
Bis-(2-methoxyethyl)-amine
Bis(N-methoxy-N-methylamino)methane
Bis(trifluoromethyl) peroxycarbonate
Boron trifluoride
Boronic acid, ethyl-
Bromomethyl methyl ether
Bufa-20,22-dienolide, 3-(acetyloxy)-14,15-epoxy-16-hydroxy-, (3á,5á,15á,16á)-
Butanal, 3-methyl-
Butanal, oxime
Butanamide
Butane, 1-(1-ethoxyethoxy)-
Butane, 1,1-diethoxy-
Butane, 1,1-diethoxy-3-methyl-
Butane, 1-chloro-3-methyl-
Butane, 1-fluoro-
Butane, 1-methoxy-3-methyl-
Butane, 1-nitro-
Butane, 1-propoxy-
Butane, 2-ethoxy-
Butane, 2-methyl-3-(methylthio)-
Butane-1,1-dicarbonitrile, 1-cyclohexyl-2,3,3-trimethyl-
Butanedinitrile
Butanedioic acid, diethyl ester
Butanedioic acid, ethyl methyl ester
Butanoic acid
Butanoic acid, 2-cyano-3-methyl-, ethyl ester
Butanoic acid, 2-hydroxy-, ethyl ester
Butanoic acid, 2-hydroxy-, methyl ester
Butanoic acid, 2-hydroxy-3-methyl-, ethyl ester
Butanoic acid, 2-methyl-
Butanoic acid, 2-methyl-, ethyl ester
Butanoic acid, 2-methyl-3-oxo-, methyl ester
Butanoic acid, 2-propenyl ester
Butanoic acid, 3-hydroxy-
Butanoic acid, 3-hydroxy-, ethyl ester
Butanoic acid, 3-methyl-
Butanoic acid, 3-methyl-, 3-methylbutyl ester
Butanoic acid, 3-methyl-, ethyl ester
Butanoic acid, 3-methylbutyl ester
Butanoic acid, anhydride
Butanoic acid, ethyl ester
Butyl 2-(2-methoxyethoxy)acetate
Butyl 2-(trimethylsilyloxy)acetate
Butyl citrate
Butyric acid, 2,3-dioxo-, 2-methyloxime, ethyl ester
Butyric acid, thio-, S-ester with 1-mercapto-2-butanone
Butyrolactone
C2H5C(CH3)2COCH3
Cadina-1(10),6,8-triene
Caffeine
Calarene epoxide
Caparratriene
Carbamic acid, acetyl-, ethyl ester
Carbamic acid, monoammonium salt
Carbohydrazide
Carbonic acid, 2-chloroethyl 2-methoxyethyl ester
Carbonic acid, ethyl-, methyl ester
Carbonyl sulfide
Caryophyllene oxide
Caryophyllene-(I1)
ç-Elemene
CH3C(O)CH2CH2OH
CH3C(O)O(CH2)3CH=CH2
CH3C(O)OCH(CH3)C(O)CH3
CH3OCH2C(O)OCH(CH3)2
Cholestane
Cholestane, 4,5-epoxy-, (4à,5à)-
cis,cis-2,9-Dimethylspiro[5.5]undecane
cis-1,3,3-trimethylbicyclo[3.1.0]hexane-1-carboxaldehyde
cis-11-Hexadecenal
cis-2,4-Dimethylthiane, S,S-dioxide
cis-2-Nonene
cis-3-Hexenal diethyl acetal
cis-3-Hexenyl heptine carbonate
cis-4,6-Dimethylcyclohexane-1,3-dione
cis-4a-Methyl-decahydronaphthalene
cis-5-Dodecenoic acid
cis-Decalin, 2-syn-methyl-
ç-Muurolene
Creatinine
Creosol
Cyanamide, N-allyl-N-[2-(2-hydroxy-2-methylpropyl)-3,3-dimethylcyclopropyl]methyl-
Cyanic acid, sec-butyl ester
Cyanogen bromide
Cyclobutene, 2-propenylidene-
Cyclobutylamine
Cyclodecacyclotetradecene, 14,15-didehydro-1,4,5,8,9,10,11,12,13,16,17,18,19,20-tetradecahydro-
Cyclodecane
Cyclodecene, 1,2-dimethyl-, (Z)-
Cyclodecene, 1-methyl-
Cyclododecanol
Cyclododecene, (E)-
Cycloeicosane
Cycloheptanemethanol
Cycloheptanone
Cyclohexane, (1-methylbutyl)-
Cyclohexane, (1-methylethyl)-
Cyclohexane, (1-methylpropyl)-
Cyclohexane, (bromomethyl)-
Cyclohexane, [6-cyclopentyl-3-(3-cyclopentylpropyl)hexyl]-
Cyclohexane, 1-(cyclohexylmethyl)-4-ethyl-, trans-
Cyclohexane, 1,1,2,3-tetramethyl-
Cyclohexane, 1,1,2-trimethyl-
Cyclohexane, 1,1,2-trimethyl-3,5-bis(1-methylethenyl)-, (2à,3á,5á)-
Cyclohexane, 1,1,3,5-tetramethyl-, cis-
Cyclohexane, 1,1,3,5-tetramethyl-, trans-
Cyclohexane, 1,1-dimethyl-2-propyl-
Cyclohexane, 1,2,3-trimethyl-, (1à,2à,3á)-
Cyclohexane, 1,2,4-trimethyl-, (1à,2á,4á)-
Cyclohexane, 1,2-diethyl-, cis-
Cyclohexane, 1,2-diethyl-3-methyl-
Cyclohexane, 1,2-dimethyl-3,5-bis(1-methylethenyl)-
Cyclohexane, 1,4-dimethyl-, cis-
Cyclohexane, 1,4-dimethyl-, trans-
Cyclohexane, 1,5-diethyl-2,3-dimethyl-
Cyclohexane, 1-ethenyl-1-methyl-2,4-bis(1-methylethenyl)-, [1S-(1à,2á,4á)]-
Cyclohexane, 1-ethyl-1,3-dimethyl-, trans-
Cyclohexane, 1-ethyl-1,4-dimethyl-, trans-
Cyclohexane, 1-ethyl-2,4-dimethyl-
Cyclohexane, 1-ethyl-2-propyl-
Cyclohexane, 1-ethyl-4-methyl-, cis-
Cyclohexane, 1-isopropyl-1-methyl-
Cyclohexane, 1-methyl-2-pentyl-
Cyclohexane, 1-methyl-2-propyl-
Cyclohexane, 1-methyl-3-propyl-
Cyclohexane, 1-methyl-4-(1-methylbutyl)-
Cyclohexane, 1-methyl-4-(1-methylethyl)-, trans-
Cyclohexane, 1-methyl-4-(2-hydroxyethyl)-
Cyclohexane, 2,4-diethyl-1-methyl-
Cyclohexane, 2-butyl-1,1,3-trimethyl-
Cyclohexane, 2-ethyl-1,3-dimethyl-
Cyclohexane, 3-ethyl-5-methyl-1-propyl-
Cyclohexane, butyl-
Cyclohexane, ethyl-
Cyclohexane, hexaethylidene-
Cyclohexane, nonadecyl-
Cyclohexane, octyl-
Cyclohexane, pentyl-
Cyclohexane, propyl-
Cyclohexaneacetic acid, ethyl ester
Cyclohexanebutanoic acid
Cyclohexanecarboxamide
Cyclohexanecarboxylic acid, 4-formylphenyl ester
Cyclohexanecarboxylic acid, ethyl ester
Cyclohexaneethanol, 4-methyl-á-methylene-
Cyclohexanemethanol
Cyclohexanemethanol, 4-(1-methylethyl)-, trans-
Cyclohexanemethanol, à-ethyl-
Cyclohexanepropanol-
Cyclohexanone
Cyclohexanone, 3-butyl-
Cyclohexanone, 3-ethyl-3,5,5-trimethyl-
Cyclohexanone, 5-methyl-2-(1-methylethenyl)-, trans-
Cyclohexene, 1,6-dimethyl-
Cyclohexene, 1-butyl-
Cyclohexene, 1-methyl-4-(1-methylethyl)-
Cyclohexene, 1-pentyl-
Cyclohexene, 3,3,5-trimethyl-
Cyclohexene, 3-bromo-
Cyclohexene, 3-methyl-6-(1-methylethyl)-
Cyclohexene, 3-pentyl-
Cyclohexene, 4-(4-ethylcyclohexyl)-1-pentyl-
Cyclohexene, 4-pentyl-1-(4-propylcyclohexyl)-
Cyclohexene,1-(2-methylpropyl)-
Cyclohexene,3-(2-propenyl)-
Cyclohexyl methylphosphonofluoridate
Cycloisolongifolene, 8,9-dehydro-9-vinyl-
Cyclooctane, 1,2-diethyl-
Cyclooctane, 1-methyl-3-propyl-
Cyclooctane, cyclohexyl-
Cyclooctane, methyl-
Cyclooctene, 3-(2-propenyl)-
Cyclooctene,1-(diethylboryl)oxy-
Cyclopenta[1,3]cyclopropa[1,2]cyclohepten-3(3aH)-one, 1,2,3b,6,7,8-hexahydro-6,6-dimethyl-
Cyclopentadecane
Cyclopentane, (1-methylethyl)-
Cyclopentane, (2-methylpropyl)-
Cyclopentane, (2-methylpropylidene)-
Cyclopentane, 1,1,3-trimethyl-3-(2-methyl-2-propenyl)-
Cyclopentane, 1,1'-[3-(2-cyclopentylethylidene)-1,5-pentanediyl]bis-
Cyclopentane, 1,1'-[4-(3-cyclopentylpropyl)-1,7-heptanediyl]bis-
Cyclopentane, 1,1'-ethylidenebis-
Cyclopentane, 1,2-dipropyl-
Cyclopentane, 1-ethyl-2-methyl-
Cyclopentane, 1-hexyl-3-methyl-
Cyclopentane, 1-hydroxymethyl-1,3-dimethyl-
Cyclopentane, 1-methyl-1-(2-methyl-2-propenyl)-
Cyclopentane, 1-methyl-3-(2-methyl-1-propenyl)-
Cyclopentane, 1-methyl-3-(2-methylpropyl)-
Cyclopentane, 1-pentyl-2-propyl-
Cyclopentane, 2-ethylidene-1,1-dimethyl-
Cyclopentane, 2-isopropyl-1,3-dimethyl-
Cyclopentane, bromo-
Cyclopentane, butyl-
Cyclopentane, heneicosyl-
Cyclopentane, pentylidene-
Cyclopentane, propyl-
Cyclopentaneethanol, á,2,3-trimethyl-
Cyclopentanol, 3-methyl-
Cyclopentanone
Cyclopentanone, 2,4,4-trimethyl-
Cyclopentanone, 2-ethyl-
Cyclopentanone, 3-methyl-
Cyclopentene, 1-(1-methylethyl)-
Cyclopentene, 1,2,3-trimethyl-
Cyclopentene, 1,2-dimethyl-4-methylene-3-phenyl-
Cyclopentene, 1,5-dimethyl-
Cyclopentene, 1-butyl-
Cyclopentene, 1-isopropyl-2,3-dimethyl-
Cyclopentene, 3-propyl-
Cyclopentene, 5-hexyl-3,3-dimethyl-
Cyclopentene,3-hexyl-
Cyclopentylcyclohexane
Cyclopentylsilane
Cyclopropa[1,2:1,3]dicyclopenten-3(3aH)-one, 1,2,3b,6-tetrahydro-3a,6,6-trimethyl-
Cyclopropa[a]dibenzo[c,f]cycloheptadiene, 6-methoxy-
Cyclopropane, (2,2-dimethylpropylidene)-
Cyclopropane, 1,1,2-trimethyl-3-(2-methylpropyl)-
Cyclopropane, 1,1-dimethyl-2-phenylethynyl-2-propyl-
Cyclopropane, 1,2-dimethyl-1-pentyl-
Cyclopropane, 1,2-dimethyl-3-pentyl-, (1à,2à,3à)-
Cyclopropane, 1-butyl-2-(2-methylpropyl)-
Cyclopropane, 1-butyl-2-pentyl-, trans-
Cyclopropane, ethyl-
Cyclopropanecarboxylic acid, 2,2-dimethyl-3-(2-methyl-1-propenyl)-, 2-methyl-4-oxo-3-(2,4-pentadienyl)-2-cyclopenten-1-yl ester, [1R-[1à[S*(Z)],3á]]-
Cyclopropanemethanol, à,2-dimethyl-2-(4-methyl-3-pentenyl)-, [1à(R*),2à]-
Cyclopropanemethanol, à-methyl-à-propyl-
Cyclopropanetetradecanoic acid, 2-octyl-, methyl ester
Cyclopropyl carbinol
Cyclopropylamine, N-isobutylidene-
Cyclotetradecane
Cycloundecane, (1-methylethyl)-
Dasycarpidan-1-one
Decahydro-4,4,8,9,10-pentamethylnaphthalene
Decanal
Decane, 2,4-dimethyl-
Decane, 2,5,9-trimethyl-
Decane, 2,6,6-trimethyl-
Decane, 2,9-dimethyl-
Decane, 2-methyl-
Decane, 3,7-dimethyl-
Decane, 3-methyl-
Decane, 4-methyl-
Decane, 6-ethyl-2-methyl-
Decanoic acid, 2-ethylhexyl ester
Decanoic acid, decyl ester
Decanoic acid, ethyl ester
Decanoic acid, methyl ester
D-erythro-Pentose, 2-deoxy-
D-Homoandrostane, (5à,13à)-
Diacetamide
Diacetyl sulphide
Diallyl carbonate
Diallyl succinate
Diamide
Diazene, bis(1,1-dimethylethyl)-
Diazene, dimethyl-
Dibenzo[b,d]thiophene, 1,3,6,7-tetramethyl-
Dibenzo[c,e]thiepin
Dibenzosuberone
Dibenzothiophene
Dibenzothiophene, 4-methyl-
Dicyclooctanopyridazine
Dicyclopenta[a,d]cyclooctan-4-ol, 9,10a-dimethyl-3,3a-epoxy-3-isopropyl-6-methylene-, benzoate
Diethyl carbonate
Diethyl disulfide
Diethylene glycol monododecyl ether
Diethylmalonic acid, diphenethyl ester
Difluoramine
Difluoroisocyanatophosphine
Diisopropyl ether
Dimethyl sulfone
Dimethyl trisulfide
Dimethyl{bis[(2Z)-pent-2-en-1-yloxy]}silane
Diphenylmethane
Diphenylmethoxy acetic acid
Disiloxane, 1,3-diethoxy-1,1,3,3-tetramethyl-
Disiloxane, 1-ethenyl-1,1,3,3-tetramethyl-
Disiloxane, hexamethyl-
Disulfide, 1-methylethyl propyl
Disulfide, bis(1-methylethyl)
Disulfide, dimethyl
Disulfide, ethyl 1-methylethyl
DL-2,3-Butanediol
dl-2-á-Thienyl-à-alanine
dl-Mevalonic acid lactone
d-Lyxose
d-Norandrostane (5à,14à)
Doconexent
Dodeca-1,6-dien-12-ol, 6,10-dimethyl-
Dodecanamide
Dodecane
Dodecane, 1-iodo-
Dodecane, 2,6,10-trimethyl-
Dodecane, 2,6,11-trimethyl-
Dodecane, 2,7,10-trimethyl-
Dodecane, 2-methyl-
Dodecane, 4-methyl-
Dodecanoic acid, ethyl ester
E,E-1,9,17-Docasatriene
E-1,6-Undecadiene
E-11-Hexadecenoic acid, ethyl ester
Eicosane
Estra-1,3,5(10),6-tetraen-17-one, 3-hydroxy-6-methyl-
Estra-4,9,11-trien-3-one, 17-á-hydroxy-
Ethane, 1,1,2-trimethoxy-
Ethane, 1,1-diethoxy-
Ethane, 1,2-dichloro-
Ethane, 1,2-dimethoxy-
Ethane, isocyanato-
Ethane, nitro-
Ethane-1,1-diol dibutanoate
Ethane-1,1-diol dipropanoate
Ethanethioamide, N,N-dimethyl-
Ethanethioic acid, S-(dihydro-2,5-dioxo-3-furanyl) ester
Ethanol, 1-methoxy-, benzoate
Ethanol, 2-(1-methylethoxy)-
Ethanol, 2-(2-chloroethoxy)-
Ethanol, 2-(2-ethoxyethoxy)-
Ethanol, 2-(trimethylsilyl)-
Ethanol, 2-(vinyloxy)-
Ethanol, 2,2'-[methylenebis(thio)]bis-
Ethanol, 2,2-diethoxy-
Ethanol, 2,2'-oxybis-, dipropanoate
Ethanol, 2-[2-(2-ethoxyethoxy)ethoxy]-
Ethanol, 2-ethoxy-
Ethanol, 2-methoxy-
Ethanol, 2-nitro-
Ethanol, 2-nitro-, nitrate (ester)
Ethanone, 1-(1,2,2,3-tetramethylcyclopentyl)-, (1R-cis)-
Ethanone, 1-(1-methylcyclohexyl)-
Ethanone, 1-(2,4-dimethylphenyl)-
Ethanone, 1-(2-ethyl-4,4,6-trimethyl-1,3,2-dioxaborinan-5-yl)-
Ethanone, 1-(2-furanyl)-
Ethanone, 1-(2-methyl-1-cyclopenten-1-yl)-
Ethanone, 1-(4-ethylphenyl)-
Ethanone, 1,1'-(3-amino-2,4-pyridinediyl)bis-
Ethanone, 1-[4-(1-methyl-2-propenyl)phenyl]-
Ethanone, 2-(formyloxy)-1-phenyl-
Ethanone, 2,2'-(octahydro-2,3-quinoxalinediylidene)bis[1-phenyl-
Ethanone, 2,2-dihydroxy-1-phenyl-
Ethanone, 2-bromo-1-(2,4-dimethoxyphenyl)-
Ethchlorvynol
Ethene, ethoxy-
Ether, 3-butenyl pentyl
Ether, sec-butyl isopropyl
Ethoxy(methoxy)methylsilane
Ethyl (methylthio)acetate
Ethyl 1-methylpipecolinate
Ethyl 2,2-diethoxypropionate
Ethyl 5-methylhexanoate
Ethyl 6,9,12-hexadecatrienoate
Ethyl 6-methylpyridine-2-carboxylate
Ethyl 9,12,15-octadecatrienoate
Ethyl 9-hexadecenoate
Ethyl Acetate
Ethyl dl-2-hydroxycaproate
Ethyl formate
Ethyl hydrogen oxalate
Ethyl methanesulfinate
Ethyl orthoformate
Ethyl tridecanoate
Ethyl(dimethyl)allyloxysilane
Ethyl(dimethyl)ethoxysilane
Ethylene glycol monoisobutyl ether
Ethylenimine, N-chloro-
Ethyne, chloro-
Fluoranthene, 1,2,3,6b,7,8,9,10,10a,10b-decahydro-
Formaldehyde, methyl(2-propynyl)hydrazone
Formamide, N-methyl-
Formic acid hydrazide
Formic acid, 2-propylpentyl ester
Formic acid, butyl ester
Formic acid, ethenyl ester
Formic acid, pentyl ester
Fumaric acid, monoamide, N-methallyl-, 2,6-dimethoxyphenyl ester
Furan
Furan, 2-(1,2-diethoxyethyl)-
Furan, 2,2'-[oxybis(methylene)]bis-
Furan, 2,3-dihydro-
Furan, 2,5-dihydro-
Furan, 2-butyltetrahydro-
Furan, 2-ethyl-5-methyl-
Furan, 2-pentyl-
Furan, tetrahydro-2,5-dimethyl-, trans-
Furfural
Furo[2,3-b]quinoline, 4,7,8-trimethoxy-
Glutaric acid, ethyl 3-heptyl ester
Glycidol
Heneicosane
Hept-2-ene, 2,4,4,6-tetramethyl-
Heptacosane
Heptadecane
Heptadecane, 2,6,10,14-tetramethyl-
Heptadecane, 2,6-dimethyl-
Heptanal
Heptane, 1,1'-oxybis-
Heptane, 1-nitro-
Heptane, 2,2,4,6,6-pentamethyl-
Heptane, 2,2-dimethyl-
Heptane, 2,3-dimethyl-
Heptane, 3,5-dimethyl-
Heptane, 3-ethyl-
Heptanoic acid
Heptanoic acid, 2,6-dimethyl-, methyl ester
Heptanoic acid, 2-ethyl-
Heptanoic acid, 3-methylbutyl ester
Heptanoic acid, ethyl ester
Heptanoic acid, methyl ester
Heptasiloxane, 1,1,3,3,5,5,7,7,9,9,11,11,13,13-tetradecamethyl-
Heptasiloxane, hexadecamethyl-
Heptyl methyl ethylphosphonate
Hex-2-yn-4-one, 2-methyl-
Hexadecane
Hexadecane, 2,6,10,14-tetramethyl-
Hexadecanoic acid, ethyl ester
Hexanal
Hexane, 1-(1-ethoxyethoxy)-
Hexane, 1-(isopropylidenecyclopropyl)-
Hexane, 1,1-diethoxy-
Hexane, 1-ethoxy-
Hexane, 1-nitro-
Hexane, 1-propoxy-
Hexane, 2,3,5-trimethyl-
Hexane, 3-methoxy-
Hexane, 4-ethyl-2-methyl-
Hexanedial
Hexanedioic acid, bis(2-ethylhexyl) ester
Hexanenitrile
Hexanoic acid
Hexanoic acid, 2-chloroethyl ester
Hexanoic acid, 2-methylpropyl ester
Hexanoic acid, 3,5,5-trimethyl-
Hexanoic acid, 3-hydroxy-, ethyl ester
Hexanoic acid, ethyl ester
Hexanoic acid, propyl ester
Hexanoic acid, tridec-2-ynyl ester
Hexanoic acid, undec-10-enyl ester
Hydrazine, (1-methylethyl)-
Hydrazine, (phenylmethyl)-
Hydrazine, 1,1-dimethyl-
Hydrazine, 1,2-dimethyl-
Hydrazine, 1-methyl-1-propyl-
Hydrazine, ethyl-
Hydrazine, n-propionyl-N-methyl-
Hydrazinecarboxylic acid, ethyl ester
Hydroperoxide, 1-methylbutyl
Hydroxyacetic acid, hydrazide
Hydroxymethyl 2-hydroxy-2-methylpropionate
Hydroxyurea
Hygrine
Imidazole, 1,4-dimethyl-2-phenyl-
Indan, 1-methyl-
Indane
Indolizine, 5-methyl-
Inositol
i-Propyl 7,10,13,16,19-docosapentaenoate
Isoamyl lactate
Isoaromadendrene epoxide
Isobutane
Isobutyl acetate
Isobutylamine
Isobutyryl bromide
Isolongifolene, 4,5,9,10-dehydro-
Isolongifolene, 9,10-dehydro-
Isopentyl hexanoate
Isophorone
Isothiazole
Kauran-18-al, 17-(acetyloxy)-, (4á)-
Ketone, isopropylidenecyclopropyl methyl
L-Alanine, ethyl ester
Lathodoratin
Lauric acid, 3,5-dimethylphenyl ester
Levoglucosenone
L-Lactic acid
l-Proline, 3-hydroxy-4-methyl-, (3S,4S)-
L-Proline, N-(hexanoyl)-, propyl ester
L-Valine, 3-mercapto-
L-Valine, methyl ester
Megastigma-7(E),9,13-triene
Mesitylacetic acid
Metamfepramone
Methanamine, N-pentylidene-
Methane, bromodichloro-
Methane, fluorotrinitro-
Methanone, 1H-imidazol-4-ylphenyl-
Methoxy(n-pentyloxy)methylsilane
Methoxyacetic acid, butyl ester
Methoxyacetyl chloride
Methyl 2,3,4-tri-O-methyl-á-D-xylopyranoside
Methyl 2-butoxyacetate
Methyl 2-octylcyclopropene-1-octanoate
Methyl 4-O-methyl-á-D-xylopyranoside
Methyl 4-O-methyl-d-arabinopyranoside
Methyl chloroformate
Methyl glyoxal
Methyl nitrate
Methyl nitrite
Methyl propyl ether
Methyl trans-2-(3-cyclopropyl-7-norcaranyl)acetate
Methyl-2-O-methylál-arabinopyranoside
Methyl-6-deoxy-6-fluoro-2,3,4-tri-O-methylád-galactopyranoside
Methylamine, N-(1-methylhexylidene)-
Methylenecyclopropanecarboxylic acid
Methyl-methoxy-hydroxymethyl-amine
Methyltartronic acid
Mexiletine
Molybdenum, dicarbonyl-(ü-4-2-methylenecycloheptanone)[1,2-bis(dimethylphosphino)ethane]
Morpholine
N-(1-Cyanovinyl)benzamide
N-(4-Bromomethylphenyl)acetamide
N-(Trifluoroacetyl)-N,O,O',O''-tetrakis(trimethylsilyl)norepinephrine
N,N,N',N'-Tetraacetylethylenediamine
N,N,O-Triacetylhydroxylamine
N,N-Dimethylformamide-di-t-butylacetal
N-[2-Methyl-4-pyridyl]-4-aminophenol
N-[4-(2,5-Dimethyl-pyrrol-1-yl)-furazan-3-yl]-acetamide
N-Acetylisoxazolidine
Naphthalene
Naphthalene, 1-(1-methylethyl)-
Naphthalene, 1-(2-propenyl)-
Naphthalene, 1,2,3,4,4a,5,6,8a-octahydro-4a,8-dimethyl-2-(1-methylethenyl)-, [2R-(2à,4aà,8aá)]-
Naphthalene, 1,2,3,4-tetrahydro-
Naphthalene, 1,2,3,4-tetrahydro-1,1,6-trimethyl-
Naphthalene, 1,2,3,4-tetrahydro-1,1-dimethyl-
Naphthalene, 1,2,3,4-tetrahydro-1,4,6-trimethyl-
Naphthalene, 1,2,3,4-tetrahydro-1,4-dimethyl-
Naphthalene, 1,2,3,4-tetrahydro-1,8-dimethyl-
Naphthalene, 1,2,3,4-tetrahydro-1-methyl-
Naphthalene, 1,2,3,4-tetrahydro-1-methyl-8-(1-methylethyl)-
Naphthalene, 1,2,3,4-tetrahydro-2-methyl-
Naphthalene, 1,2,3,4-tetrahydro-5,7-dimethyl-
Naphthalene, 1,2,3,4-tetrahydro-5-methyl-1-(1-methylethyl)-
Naphthalene, 1,2,3,4-tetrahydro-6-methyl-
Naphthalene, 1,2,3,4-tetrahydro-6-propyl-
Naphthalene, 1,2,3,4-tetramethyl-
Naphthalene, 1,2,3,5,6,7,8,8a-octahydro-1,8a-dimethyl-7-(1-methylethenyl)-, [1R-(1à,7á,8aà)]-
Naphthalene, 1,2-dihydro-
Naphthalene, 1,2-dihydro-1,5,8-trimethyl-
Naphthalene, 1,2-dihydro-3,5,8-trimethyl-
Naphthalene, 1,2-dimethyl-
Naphthalene, 1,4,5-trimethyl-
Naphthalene, 1,4-dimethyl-
Naphthalene, 1-methyl-
Naphthalene, 1-phenyl-
Naphthalene, 2-(1-methylethyl)-
Naphthalene, 2-(bromomethyl)-
Naphthalene, 2-(phenylmethyl)-
Naphthalene, 2,6-dimethyl-
Naphthalene, 2,6-dimethyl-3-octyl-
Naphthalene, 2-ethenyl-
Naphthalene, 2-methyl-
Naphthalene, 2-phenyl-
Naphthalene, 5-ethyl-1,2,3,4-tetrahydro-
Naphthalene, 6-(1-ethylpropyl)-1,2,3,4-tetrahydro-
Naphthalene, 6-ethyl-1,2,3,4-tetrahydro-
Naphthalene, decahydro-1,4a-dimethyl-7-(1-methylethyl)-, [1S-(1à,4aà,7à,8aá)]-
Naphthalene, decahydro-1,6-dimethyl-
Naphthalene, decahydro-2-methyl-
Naphtho[3,4:2,3]bornene
N-Benzyloxy-2,2-bis(trifluoromethyl)aziridine
n-Butyl ether
N-Cyanomethyl-N-methylacetamide
N-Ethyl-2-benzyloxycarbonylazetidine
n-Hexane
n-Hexylmethylamine
Nimorazole
Nitrous acid, butyl ester
N-Methyl-N-(N,N-dimethylaminoethyl)-aminoethanol
Nonadecane
Nonanal
Nonanamide
Nonane
Nonane, 1,1-diethoxy-
Nonane, 3,7-dimethyl-
Nonane, 3-methyl-
Nonane, 5-methyl-5-propyl-
Nonanoic acid
Nonanoic acid, 5-methyl-, ethyl ester
Nonanoic acid, ethyl ester
n-Propyl acetate
n-Propyl chloride
O-Benzoylbenzohydroximidoyl chloride
Octacosanol
Octadecane
Octadecane, 1-(ethenyloxy)-
Octadecanoic acid, ethyl ester
Octanal
Octane, 1,1-diethoxy-
Octane, 2,3,7-trimethyl-
Octane, 2,4,6-trimethyl-
Octane, 3-ethyl-2,7-dimethyl-
Octane, 4-chloro-
Octane, 4-ethyl-
Octane, 5-ethyl-2-methyl-
Octanoic acid
Octanoic acid, 3-methylbutyl ester
Octanoic acid, ethyl ester
Octanoic acid, methyl ester
Octyl thioglycolate
o-Cymene
o-Isopropylhydroxylamine
o-n-Propylhydroxylamine
Orthoformic acid, triisobutyl ester
o-Toluic acid, cyclobutyl ester
Oxacyclotetradeca-4,11-diyne
Oxalic acid
Oxalic acid, 2-ethylhexyl tetradecyl ester
Oxalic acid, 6-ethyloct-3-yl isohexyl ester
Oxalic acid, allyl ethyl ester
Oxalic acid, allyl nonyl ester
Oxalic acid, allyl octadecyl ester
Oxalic acid, butyl 1-menthyl ester
Oxalic acid, cyclobutyl octadecyl ester
Oxalic acid, cyclohexylmethyl octyl ester
Oxalic acid, cyclohexylmethyl propyl ester
Oxalic acid, di(cyclohexylmethyl) ester
Oxalic acid, diallyl ester
Oxalic acid, dicyclobutyl ester
Oxalic acid, heptyl propyl ester
Oxalic acid, hexyl neopentyl ester
Oxepine, 2,7-dimethyl-
Oxetano[2,3-c]indane, perhydro-6,6,8a-trimethyl-
Oxime-, methoxy-phenyl-_
Oxirane, (ethoxymethyl)-
Oxirane, (fluoromethyl)-
Oxirane, (methoxymethyl)-
Oxirane, [(hexadecyloxy)methyl]-
Oxirane, 3-hydroxypropyl-
Oxirane, butyl-
Oxirane, ethenyl-
Oxirane, tetradecyl-
o-Xylene
Pantolactone
Paraldehyde
p-Cresol
p-Dioxane-2,3-diol
Pent-3-enylamine
Pentaborane(11)
Pentadecane
Pentadecane, 2,6,10-trimethyl-
Pentadecanoic acid, 2,6,10,14-tetramethyl-, methyl ester
Pentadecanoic acid, 3-methylbutyl ester
Pentalene, octahydro-
Pentanal
Pentanal, 2-methyl-
Pentane, 1-(1-ethoxyethoxy)-
Pentane, 1-(propylthio)-
Pentane, 1,1-diethoxy-
Pentane, 2,2,3,4-tetramethyl-
Pentane, 2,3-dimethyl-
Pentane, 2-methoxy-2,4,4-trimethyl-
Pentane, 2-methyl-
Pentane, 3,3-diethyl-
Pentane, 3-bromo-
Pentane, 3-methyl-
Pentanoic acid
Pentanoic acid, 2,2,4-trimethyl-3-hydroxy-, isobutyl ester
Pentanoic acid, 2-hydroxy-4-methyl-, ethyl ester
Pentanoic acid, 2-hydroxy-4-methyl-, methyl ester
Pentanoic acid, 3-methylbutyl ester
Pentanoic acid, 4,4-dimethyl-3-oxo-, ethyl ester
Pentanoic acid, 4-methyl-, ethyl ester
Pentanoic acid, 4-methyl-2-oxo-, methyl ester
Pentanoic acid, 4-oxo-, ethyl ester
Pentanoic acid, ethyl ester
Pentanoic acid, pentyl ester
Pentasiloxane, dodecamethyl-
Pentyl octanoate
Perylene, 1,2,3,3a,4,5,6,7,8,9,9a,10,11,12-tetradecahydro-
Phenacylidene diacetate
Phenanthrene
Phenanthrene, 1-methyl-
Phenanthrene, 2,3,5-trimethyl-
Phenanthrene, 2,7-dimethyl-
Phenanthrene, 2-methyl-
Phenanthrene, 3,4,5,6-tetramethyl-
Phenanthrene, 4,5-dimethyl-
Phenanthrene, 7-ethenyl-1,2,3,4,4a,4b,5,6,7,8,10,10a-dodecahydro-4a,7-dimethyl-1-methylene-, [4aS-(4aà,4aá,7á,10aá)]-
Phenanthrene, 9,10-dimethyl-
Phenanthrene, 9-butyl-1,2,3,4,5,6,7,8-octahydro-
Phenanthrene, 9-dodecyltetradecahydro-
Phenethylamine, p-chloro-N-(p-chlorobenzyl)-
Phenol
Phenol, 2,2'-methylenebis[6-(1,1-dimethylethyl)-4-methyl-
Phenol, 2,3-dimethyl-
Phenol, 2-methoxy-
Phenol, 2-methyl-
Phenol, 2-methyl-5-(1H-1,2,3,4-tetrazol-1-yl)-
Phenol, 4-(1-methylpropyl)-
Phenol, 4-[2-(methylamino)ethyl]-
Phenol, 4-ethyl-
Phenol, 4-ethyl-2-methoxy-
Phenol, 4-methoxy-2,3,6-trimethyl-
Phenylethyl Alcohol
Phosphonic acid, (p-hydroxyphenyl)-
Phosphorocyanidous difluoride
Phosphorus pentafluoride
Phthalic acid, 3,4-dimethylphenyl 3,5-dimethylphenyl ester
Phthalic acid, 5-methylhex-2-yl tridecyl ester
Phthalic acid, butyl cyclobutyl ester
Phthalic acid, di(2,3-dimethylphenyl) ester
Pilocarpine
Podocarp-7-en-3-one, 13á-methyl-13-vinyl-
Pregnan-3-one, (5à)-
Pregnane
Pregnenolone-7,9(11)-dien
Propanal
Propanal, 2,3-dihydroxy-, (S)-
Propanal, 3-methoxy-
Propanamide
Propane, 1-(1-ethoxyethoxy)-
Propane, 1,1,3-triethoxy-
Propane, 1,1-diethoxy-
Propane, 1,1-diethoxy-2-methyl-
Propane, 1,2,3-trichloro-
Propane, 1-ethoxy-
Propane, 1-ethoxy-2-methyl-
Propane, 1-nitro-
Propane, 2-(ethenyloxy)-
Propane, 2,2-bis(ethylthio)-
Propane, 2-[(1,1-dimethylethyl)sulfonyl]-2-methyl-
Propane, 2-ethoxy-
Propane, 2-fluoro-
Propane, 2-methoxy-
Propane, 2-methyl-2-(1-methylethoxy)-
Propane-1,1-diol diacetate
Propanedioic acid, diethyl ester
Propanoic acid, 2-(1-ethoxyethoxy)-, ethyl ester
Propanoic acid, 2-(methoxymethoxy)-
Propanoic acid, 2-hydroxy-, 2-methylpropyl ester
Propanoic acid, 2-hydroxy-, butyl ester
Propanoic acid, 2-hydroxy-, ethyl ester, (S)-
Propanoic acid, 2-hydroxy-2-methyl-, methyl ester
Propanoic acid, 2-methoxy-, methyl ester
Propanoic acid, 2-methyl-
Propanoic acid, 2-methyl-, 3-methylbutyl ester
Propanoic acid, 2-methyl-, ethyl ester
Propanoic acid, 2-oxo-, ethyl ester
Propanoic acid, 2-phenylethyl ester
Propanoic acid, 2-propenyl ester
Propanoic acid, 3-hydroxy-
Propanoic acid, anhydride
Propanoic acid, ethyl ester
Propargyl alcohol
Propionamide, N-(3-fluoro-2-methylphenyl)-3-(4-fluorophenyl)-
Propionic acid, (3,6,7,8-tetrahydro-3,7-methano-2,4,6-trimethyl-2H-oxocin-7-yl)methyl ester
Propylene Carbonate
Propylene Glycol
p-Trimethylsilyloxyphenyl-bis(trimethylsilyloxy)ethane
Pyrazine, 2,3-dimethyl-
Pyrazine, 2,5-dimethyl-
Pyrazine, 2,6-diethyl-
Pyrazine, 2-methyl-5-(1-methylethyl)-
Pyrazine, methyl-
Pyrazine, tetramethyl-
Pyrazine, trimethyl-
Pyrazole-5-carboxylic acid, 1-methyl-4-(1-pyrazolyl)-
Pyridine
Pyridine, 2,3,6-trimethyl-
Pyridine, 4-(1-pyrrolidinyl)-
Pyridine-3-carboxamide, 1,2-dihydro-4,6-dimethyl-2-thioxo-
Pyrimidine, 2-methyl-
Pyrovalerone
Pyrrole-2-carbonitrile, 5-formyl-3,4-dimethyl-
Pyrrole-3-carbonitrile, 5-formyl-2,4-dimethyl-
Pyrrolidine-2,4-dione
Retene
Retinal
Retinol, acetate
S-Benzoyl(thiohydroxylamine)
sec-Butylamine
Silacyclopent-3-ene, 3-methyl-
Silane, difluorodimethyl-
Silane, dimethoxydimethyl-
Silane, dimethyl(tetrahydrofurfuryloxy)ethoxy-
Silane, ethenyltrimethyl-
Silane, ethoxytrimethyl-
Silane, ethyltrimethyl-
Silane, tetraethyl-
Silane, triethylfluoro-
Silane, trimethyl(3-methylphenoxy)-
Silanediol, dimethyl-
Silanol, (1,1-dimethylethyl)dimethyl-, benzoate
Silanol, allyldimethyl-
Silanol, dimethyl-
Silanol, trimethyl-, acetate
Silicon tetrafluoride
S-Methyl methanethiosulphonate
Spiro[5.5]undecane
Spiro[cyclobutane-1,1'(2'H)-phenanthrene], 3',4',4'a,9',10',10'a-hexahydro-4'a-methyl-, trans-
S-Propylmethanethiosulfonate
Squalene
Styrene, 2,3,5,6-tetraethyl-4-vinyl-
Succinic acid, 2-chloropropyl ethyl ester
Succinic acid, but-3-yn-2-yl propyl ester
Succinic acid, butyl ethyl ester
Succinic acid, di(1-cyclopentylethyl) ester
Succinic acid, di(3-methylbut-2-yl) ester
Succinic acid, ethyl 3-oxobut-2-yl ester
Sulfur, trifluoro(trifluoromethyl)-
Sulfurous acid, 2-ethylhexyl nonyl ester
Sulfurous acid, diethyl ester
Sulfurous acid, dodecyl 2-propyl ester
Sydnone, 3,3'-tetramethylenedi-
tert-Butyl-(2-ethoxyethoxy)dimethylsilane
tert-Butyldimethylsilyl formate
Tetradecane
Tetradecanoic acid, 10,13-dimethyl-, methyl ester
Tetradecanoic acid, ethyl ester
Tetrahydrofuran
Tetrahydroionyl acetate
Tetrahydropyran Z-10-dodecenoate
Tetramethylhydrazine
Tetrasiloxane, decamethyl-
Thietane
Thietane, 2,4-dimethyl-
Thiirane, methyl-
Thiocyanic acid, 1,1,3-trimethyl-3-phenylbutyl ester
Thiocyanic acid, ethyl ester
Thiophane, hexyl-
Thiophene, 2-(1-methylethyl)-
Thiophene, 3,4-bis(ethoxymethyl)-
Toluene
trans-(2-Ethylcyclopentyl)methanol
Trans, trans-2-ethylbicyclo[4.4.0]decane
trans,cis-1,7-Dimethylspiro[4.5]decane
trans-1,2-Diethyl cyclopentane
Trans-1-methyl-2-nonyl-cyclohexane
trans-1-Phenyl-1-pentene
trans-2-Chloro-3-methylthio-but-2-ene
trans-3-Methyl-2-n-propylthiophane
trans-4a-Methyl-decahydronaphthalene
trans-4-t-Pentylcyclohexanol
trans-anti-trans-Tricyclo[7.3.0.0(2,6)]-7-dodecene
trans-Z-à-Bisabolene epoxide
Trenbolone Acetate
Tributyl acetylcitrate
Tricyclo[20.8.0.0(7,16)]triacontane, 1(22),7(16)-diepoxy-
Tricyclo[3.3.1.1(3,7)]decane, 1-nitro-
Tricyclo[4.2.1.1(2,5)]decane
Tricyclo[5.2.1.0(2,6)]decane, 4-methyl-
Tricyclo[5.3.1.1(2,6)]dodecan-11-ol, 11-methyl-12-methylene-
Tricyclo[7.3.0.0(3,8)]dodec-1(9)-en-12-one, 2,2-dicyano, cis-
Tricyclo[7.4.1.1(2,7)]pentadeca-2,4,6,9,11,13-hexaene-8-ol
Tricyclo[8.4.1.1(3,8)]hexadeca-3,5,7,10,12,14-hexaen-2-one, anti-
Tricyclo[8.4.1.1(4,9)]hexadeca-4,6,8,10,12,14-hexaene-2,3-dione
Tridecane
Tridecane, 3-methyl-
Tridecanol, 2-ethyl-2-methyl-
Triethyl borate
Triethylene glycol monododecyl ether
Trimethylphosphine oxide
Trimethylsilyl fluoride
Tripropylsilane
Trisulfide, dipropyl
Tuaminoheptane
Undec-10-ynoic acid
Undecanal
Undecane
Undecane, 2,6-dimethyl-
Undecane, 2,9-dimethyl-
Undecane, 2-methyl-
Undecane, 3-methyl-
Undecane, 5-methyl-
Undecane, 6-methyl-
Undecanoic acid, ethyl ester
Undecanoic acid, methyl ester
Urea, 2-propenyl-
Valeric anhydride
Vanadium, (ü7-cycloheptatrienylium)(ü5-2,4-cyclopentadien-1-yl)-
Vanillin, tert-butyldimethylsilyl ether
Vinyl crotonate
