# Supplementary material for: Chemical Analysis of the Chinese Liquor Luzhoulaojiao by Comprehensive Two-Dimensional Gas Chromatography/Time-of-Flight Mass Spectrometry
Source: Sci Rep. 2015 Apr 10;5:9553. doi: 10.1038/srep09553 (PMC4392506; doi:10.1038/srep09553)
Supplement: Supplementary Information — Dataset 2 [file srep09553-s3.xls]

## Sheet: Common compounds
(E)-9-Octadecenoic acid ethyl ester
(R)-3-Methyl-2-butanol
(S)-2-Pentanol
(Z)6,(Z)9-Pentadecadien-1-ol
1,1,1,5,7,7,7-Heptamethyl-3,3-bis(trimethylsiloxy)tetrasiloxane
1,2-Propanediol, bis(tert-butyldimethylsilyl) ether
1,3,5-Cycloheptatriene, 6-methyl-1-(6-methyl-1,3,5-cycloheptatrien-1-yl)-
1,3-bis[(1-Ethylpentyl)oxy]-1,1,3,3-tetramethyldisiloxane
1,3-Dioxepane, 2-heptyl-
1,3-Dioxolane, 2-(3-bromo-5,5,5-trichloro-2,2-dimethylpentyl)-
1,6-Heptadien-4-ol
1,6-Octadien-3-ol, 3,7-dimethyl-
1,7-Dimethyl-4-(1-methylethyl)cyclodecane
1-[(2-Thienylcarbonyl)oxy]-2,5-pyrrolidinedione
1-Azaspiro[5,5]undecane
1-Butanamine, N-butylidene-
1-Butanol
1-Butanol, 3-methyl-
1-Butanol, 3-methyl-, acetate
1-Deoxy-2,4-O,O-methylene-d-xylitol
1-Docosene
1-Heptanol
1-Hexanol
1H-Indene, 1-ethylidene-
1H-Indene, 2,3-dihydro-1,3-dimethyl-
1H-Indene, 2,3-dihydro-4-methyl-
1-Naphthalenamine, N-phenyl-
1-Nonanol
1-Nonen-4-ol
1-Octanol
1-Pentanol
1-Propanol
1-Propanol, 2-methyl-
1-Propanone, 1-(2-furanyl)-
1-Propene, 2-methyl-
1-Propene, 3,3-diethoxy-
2-(3-Chlorophenyl)ethylamine
2(3H)-Benzofuranone, 3-methyl-
2(3H)-Furanone, 5-butyldihydro-
2(3H)-Furanone, dihydro-5-pentyl-
2(4H)-Benzofuranone, 5,6,7,7a-tetrahydro-4,4,7a-trimethyl-
2,4,4-Trimethyl-1-pentanol, trifluoroacetate
2,4-Decadienal
2-Acetyl-5-methylfuran
2-Bromotetradecane
2-Butanone
2-Buten-1-one, 1-(2,6,6-trimethyl-1,3-cyclohexadien-1-yl)-
2-Butenoic acid, ethyl ester, (Z)-
2-Chloroethanol
2-Chloropropionamide
2-Dodecanone
2-Furaldehyde diethyl acetal
2-Furancarboxaldehyde, 5-methyl-
2-Furancarboxylic acid, ethyl ester
2-Heptanol, (S)-
2-Heptanone
2-Hexanone, 3-methyl-4-methylene-
2-Hexenoic acid, ethyl ester
2-Methyl-5-hexen-3-ol
2-Methylpentyl hexanoate
2-Nonanone
2-Octanone
2-Octen-4-one
2-Octenal, (E)-
2-Pentanone
2-Thiopheneacetic acid
2-Undecanone, 6,10-dimethyl-
3,3'-Bi-p-menthane
3,3-Dimethylacrylic acid
3,7,11,Trimethyl-8,10- dodecedienylacetate
3-Amino-5-t-butylisoxazole
3-Buten-2-ol, 2-methyl-
3-Cyclohexen-1-ol, 5-methylene-6-(1-methylethenyl)-
3-Hexanol, 2,5-dimethyl-
3-Hexenoic acid, ethyl ester
3-Pentanol, 2,4-dimethyl-
3-Penten-2-one, (E)-
4H-4a,7-Methanooxazirino[3,2-I][2,1]benzisothiazole, tetrahydro-9,9-dimethyl-, 3,3-dioxide, [4as-(4a?,7?,8ar*)]-
4-Heptenoic acid, ethyl ester, (E)-
5,5,10,10-Tetrachlorotricyclo[7.1.0.0(4,6)]decane
5-Amino-2-methyl-2H-tetrazole
5-Fluoro-2-trifluoromethylbenzoic acid, 5-tridecyl ester
5-Heptenoic acid, ethyl ester, (E)-
5-Octadecene, (E)-
6-Pentadecanol
7,9-Di-tert-butyl-1-oxaspiro(4,5)deca-6,9-diene-2,8-dione
7-Oxabicyclo[4.1.0]heptane, 1-methyl-4-(2-methyloxiranyl)-
9,12,15-Octadecatrienoic acid, ethyl ester, (Z,Z,Z)-
9,12-Octadecadienoic acid, methyl ester, (E,E)-
9-Octadecenamide, (Z)-
Acetaldehyde, hydroxy-
Acetaldehyde, methoxy-
Acetic acid
Acetic acid, 2-phenylethyl ester
Acetic acid, diethoxy-, ethyl ester
Acetic acid, dimethoxy-, methyl ester
Acetic acid, hexyl ester
Acetic acid, hydroxy-
Acetic acid, trifluoro-, 3,7-dimethyloctyl ester
Acetic anhydride
Acetophenone
Benzaldehyde
Benzene
Benzene, (2,2-diethoxyethyl)-
Benzene, (propoxymethyl)-
Benzene, 1-ethenyl-4-ethyl-
Benzene, 1-ethyl-3,5-dimethyl-
Benzene, 2-ethyl-1,4-dimethyl-
Benzene, pentamethyl-
Benzeneacetaldehyde
Benzeneacetaldehyde, ?-ethylidene-
Benzeneacetic acid
Benzeneacetic acid, ?-ethyl-, ethyl ester
Benzeneacetic acid, ethyl ester
Benzenemethanol, ??dimethyl-
Benzenepropanoic acid, ethyl ester
Benzoic acid, 2-methylpropyl ester
Benzoic acid, ethyl ester
Benzoic acid, hydrazide
Benzonitrile
Bicyclo[3.2.0]hepta-2,6-diene
Bicyclo[4.2.0]octan-7-one, 8,8-dichloro-1-methyl-
Butanal, 2-methyl-
Butanal, 3-methyl-
Butane, 1,1-diethoxy-3-methyl-
Butane, 1-chloro-4-(methylenecyclopropyl)-
Butane, 1-nitro-
Butanedioic acid, diethyl ester
Butanedioic acid, ethyl 3-methylbutyl ester
Butanethioic acid, S-methyl ester
Butanoic acid
Butanoic acid, 2-furanylmethyl ester
Butanoic acid, 2-hydroxy-3-methyl-, ethyl ester
Butanoic acid, 2-methyl-
Butanoic acid, 2-methyl-, ethyl ester
Butanoic acid, 2-methyl-, trimethylsilyl ester
Butanoic acid, 2-methylpropyl ester
Butanoic acid, 3-methyl-
Butanoic acid, 3-methyl-, ethyl ester
Butanoic acid, 3-methyl-, trimethylsilyl ester
Butanoic acid, ethyl ester
Butanoic acid, propyl ester
Butanoic acid, trimethylsilyl ester
Butyl caprylate
Butyl citrate
Carbamic acid, monoammonium salt
Cyclobutene, 2-propenylidene-
Cyclohexane, octyl-
Cyclohexanecarboxylic acid, ethyl ester
Cyclohexene, 4-(4-ethylcyclohexyl)-1-pentyl-
Cyclooctane, 1,4-dimethyl-, trans-
Cyclopentane, 1-pentyl-2-propyl-
Cyclopentane, heneicosyl-
Cyclopentanone
Cyclopentasiloxane, decamethyl-
Decane, 2,5,9-trimethyl-
Decanoic acid, ethyl ester
Di-n-octyl phenyl phosphate
Disulfide, dimethyl
Disulfide, pentyl propyl
dl-Phenyllactic acid
Dodecanamide
Dodecane, 2,6,10-trimethyl-
Dodecane, 2-methyl-
Dodecanoic acid, ethyl ester
Eicosane
Ethane, 1,1-diethoxy-
Ethanedioic acid, diethyl ester
Ethanol, 2-nitro-
Ethanone, 1-(2-furanyl)-
Ethanone, 2-(5-nitrotetrazol-2-yl)-1-phenyl-
Ethanone, 2,2-dihydroxy-1-phenyl-
Ethyl 9-hexadecenoate
Ethyl Acetate
Ethyl trans-2-pentenoate
exo-Tetracyclo[5.1.0.0(2,4).0(3,5)]octan-6-ol, 8-bromo-8-chloro-
Felbamate
Formamide, N-methoxy-
Formic acid, ethenyl ester
Furan
Furan, 2,2'-[oxybis(methylene)]bis-
Furan, 2-[(ethylthio)methyl]-
Furan, 2-[(methyldithio)methyl]-
Furfural
Furfuryl hexanoate
Glycine
Heneicosane
Heptacosane
Heptadecane
Heptadecane, 9-hexyl-
Heptane, 1,1-diethoxy-
Heptanoic acid
Heptanoic acid, 3-methylbutyl ester
Heptanoic acid, anhydride
Heptanoic acid, ethyl ester
Heptanonitrile
Heptasiloxane, 1,1,3,3,5,5,7,7,9,9,11,11,13,13-tetradecamethyl-
Heptasiloxane, hexadecamethyl-
Hex-5-enoic acid, ethyl ester
Hexadecane
Hexadecanoic acid, ethyl ester
Hexadecanoic acid, methyl ester
Hexadecanoic acid, trimethylsilyl ester
Hexanal
Hexane, 1,1-diethoxy-
Hexane-1,3,4-triol, 3,5-dimethyl-
Hexanedioic acid, bis(2-ethylhexyl) ester
Hexanenitrile
Hexanoic acid
Hexanoic acid, 2-methylpropyl ester
Hexanoic acid, 3-hydroxy-, ethyl ester
Hexanoic acid, anhydride
Hexanoic acid, butyl ester
Hexanoic acid, ethyl ester
Hexanoic acid, hexyl ester
Hexanoic acid, methyl ester
Hexanoic acid, pentyl ester
Hexanoic acid, trimethylsilyl ester
Hydrocinnamic acid
Indan, 1-methyl-
Isobutane
Isobutyl acetate
Isopentyl hexanoate
Menthol, 1'-(butyn-3-one-1-yl)-, (1S,2S,5R)-
Methane, trimethoxy-
Methoxyacetic acid, pentyl ester
Methyl 12,13-tetradecadienoate
Methyl 5,7-hexadecadiynoate
N,N-Dimethyldodecanamide
Naphthalene
Naphthalene, 1,3-dimethyl-
Naphthalene, 1,4,5-trimethyl-
Naphthalene-2-ol, 1-(2-methylphenyliminomethyl)-
n-Heptadecylcyclohexane
n-Heptyl hexanoate
n-Hexadecanoic acid
n-Hexane
Nitric acid, heptyl ester
Nonadecane
Nonanal
Nonane, 1,1-diethoxy-
Nonanoic acid
Nonanoic acid, 9-oxo-, ethyl ester
Nonanoic acid, ethyl ester
n-Pentadecylcyclohexane
O-Benzoylbenzohydroximidoyl chloride
Octadecane
Octadecane, 2-methyl-
Octane, 1,1-diethoxy-
Octane, 2,3,7-trimethyl-
Octanenitrile
Octanoic acid
Octanoic acid, 3-methylbutyl ester
Octanoic acid, ethyl ester
Octanoic acid, ethyl ester
Octasiloxane, 1,1,3,3,5,5,7,7,9,9,11,11,13,13,15,15-hexadecamethyl-
o-Cymene
Oleanitrile
Oxalic acid, allyl nonyl ester
Oxalic acid, allyl octadecyl ester
Oxirane, 2-[2-(benzyloxy)-1-(1-methoxy-1-methylethoxy)ethyl]
p-Cresol
Pentadecane, 2,6,10-trimethyl-
Pentane, 1-(1-ethoxyethoxy)-
Pentane, 3-methyl-
Pentanedioic acid, diethyl ester
Pentanenitrile
Pentanoic acid
Pentanoic acid, 2-hydroxy-4-methyl-, ethyl ester
Pentanoic acid, 3-methylbutyl ester
Pentanoic acid, 4-methyl-, ethyl ester
Pentanoic acid, ethyl ester
Pentanoic acid, trimethylsilyl ester
Phenanthrene
Phenol, 4-[2-(methylamino)ethyl]-
Phenol, 4-ethyl-
Phenylacetic acid, cyclobutyl ester
Phenylethyl Alcohol
Phenylethyl butyrate
Phosphoric acid, tris(2-ethylhexyl) ester
Propane, 1,1,3-triethoxy-
Propane, 1,1-diethoxy-
Propane, 1,1-diethoxy-2-methyl-
Propane, 1,1-dimethoxy-
Propane, 1-ethoxy-
Propane, 2-fluoro-
Propanedinitrile, bicyclo[3.3.1]non-9-ylidene-
Propanedioic acid, propyl-
Propanoic acid
Propanoic acid, 1-methylpropyl ester
Propanoic acid, 2-methyl-
Propanoic acid, 2-methyl-, 2-phenylethyl ester
Propanoic acid, 2-methyl-, 3-methylbutyl ester
Propanoic acid, 2-methyl-, anhydride
Propanoic acid, 2-methyl-, ethyl ester
Propanoic acid, ethyl ester
Pyrazine, 2,6-dimethyl-
Pyrazine, tetramethyl-
Pyrazine, trimethyl-
Pyridine
Pyridine, 3-(1-methyl-2-pyrrolidinyl)-, (S)-
Pyridine-3-carboxamide, 1,2-dihydro-4,6-dimethyl-2-thioxo-
Spiro[2,4]hepta-4,6-diene
Sulfurous acid, 2-ethylhexyl isohexyl ester
Sulfurous acid, cyclohexylmethyl dodecyl ester
tert-Butyldimethylsilanol
Tetradecane
Tetradecanoic acid, ethyl ester
Tetrahydrofuran
Toluene
Trans-1-methyl-2-nonyl-cyclohexane
Tricyclo[4.2.2.0(1,5)]decan-4-one
Tridecane
Tridecane, 2-methyl-
Triethyl citrate
Trisulfide, dipropyl
Undecane
Undecanoic acid
Undecanoic acid, ethyl ester
Valeric acid, 4-tridecyl ester
